# Supplementary material for: Soil Microbiome Is More Heterogeneous in Organic Than in Conventional Farming System
Source: Front Microbiol. 2017 Jan 4;7:2064. doi: 10.3389/fmicb.2016.02064 (PMC5209367; doi:10.3389/fmicb.2016.02064)
Supplement: Supplementary file 2 [file Data_Sheet_2.XLSX]

## Sheet: Habitat specialists in farming 
Habitat specialist OTUs associated with conventional and organic systems.									Relative abundance (%)
OTU Id	System	Domain	Phyla	Class	Order	Family	Ganus	OTU Id on Fig.S2	Conventional	Organic
Otu00001	Conventional	Bacteria	Proteobacteria	Alphaproteobacteria	Sphingomonadales	Sphingomonadaceae	unclassified	Sphingomonadales_Otu00001	0.0358897	0.0284413
Otu00002	Conventional	Bacteria	Proteobacteria	Alphaproteobacteria	Rhizobiales	Bradyrhizobiaceae	Bradyrhizobium	Rhizobiales_Otu00002	0.0326118	0.0267957
Otu00003	Conventional	Bacteria	Firmicutes	Bacilli	Bacillales	Planococcaceae	Sporosarcina	Bacillales_Otu00003	0.0267067	0.0186607
Otu00004	Conventional	Bacteria	Proteobacteria	Betaproteobacteria	Burkholderiales	unclassified	unclassified	Burkholderiales_Otu00004	0.0153113	0.0171922
Otu00005	Conventional	Bacteria	Proteobacteria	Gammaproteobacteria	Xanthomonadales	Xanthomonadaceae	Rhodanobacter	Xanthomonadales_Otu00005	0.0200256	0.00754747
Otu00006	Conventional	Bacteria	Proteobacteria	Betaproteobacteria	unclassified	unclassified	unclassified	unclassified_Otu00006	0.0117182	0.0106761
Otu00007	Conventional	Bacteria	Proteobacteria	Betaproteobacteria	unclassified	unclassified	unclassified	unclassified_Otu00007	0.0109498	0.010349
Otu00009	Conventional	Bacteria	Proteobacteria	Betaproteobacteria	Burkholderiales	Comamonadaceae	unclassified	Burkholderiales_Otu00009	0.00968948	0.0124187
Otu00010	Conventional	Bacteria	Bacteroidetes	Sphingobacteria	Sphingobacteriales	Chitinophagaceae	unclassified	Sphingobacteriales_Otu00010	0.0112372	0.00702018
Otu00011	Conventional	Bacteria	Actinobacteria	Actinobacteria	Actinomycetales	Micrococcaceae	Arthrobacter	Actinomycetales_Otu00011	0.00867513	0.00966282
Otu00012	Conventional	Bacteria	Proteobacteria	Betaproteobacteria	Burkholderiales	unclassified	unclassified	Burkholderiales_Otu00012	0.0100765	0.00646488
Otu00013	Conventional	Bacteria	Proteobacteria	Betaproteobacteria	Burkholderiales	unclassified	unclassified	Burkholderiales_Otu00013	0.00821392	0.00931076
Otu00015	Conventional	Bacteria	Proteobacteria	Alphaproteobacteria	Rhizobiales	unclassified	unclassified	Rhizobiales_Otu00015	0.00862604	0.00638718
Otu00017	Conventional	Bacteria	Proteobacteria	Betaproteobacteria	Burkholderiales	Burkholderiaceae	Burkholderia	Burkholderiales_Otu00017	0.00765967	0.00756961
Otu00018	Conventional	Bacteria	Proteobacteria	Betaproteobacteria	Burkholderiales	Oxalobacteraceae	Massilia	Burkholderiales_Otu00018	0.00734963	0.006805
Otu00022	Conventional	Bacteria	Proteobacteria	Betaproteobacteria	unclassified	unclassified	unclassified	unclassified_Otu00022	0.0059045	0.005188
Otu00023	Conventional	Bacteria	Proteobacteria	Gammaproteobacteria	Xanthomonadales	Xanthomonadaceae	unclassified	Xanthomonadales_Otu00023	0.00624416	0.00327175
Otu00025	Conventional	Bacteria	Proteobacteria	Gammaproteobacteria	Xanthomonadales	Xanthomonadaceae	Arenimonas	Xanthomonadales_Otu00025	0.00492688	0.00591977
Otu00026	Conventional	Bacteria	Proteobacteria	Alphaproteobacteria	unclassified	unclassified	unclassified	unclassified_Otu00026	0.00541528	0.00447855
Otu00027	Conventional	Bacteria	Proteobacteria	Alphaproteobacteria	Rhizobiales	unclassified	unclassified	Rhizobiales_Otu00027	0.00550647	0.00415761
Otu00030	Conventional	Bacteria	Firmicutes	Erysipelotrichia	Erysipelotrichales	Erysipelotrichaceae	Turicibacter	Erysipelotrichales_Otu00030	0.00431188	0.00561535
Otu00031	Conventional	Bacteria	Verrucomicrobia	Spartobacteria	Spartobacteria_order_incertae_sedis	Spartobacteria_family_incertae_sedis	Spartobacteria_genera_incertae_sedis	Spartobacteria_order_incertae_sedis_Otu00031	0.00457653	0.00526043
Otu00032	Conventional	Bacteria	Proteobacteria	Alphaproteobacteria	Sphingomonadales	Sphingomonadaceae	Sphingomonas	Sphingomonadales_Otu00032	0.00449748	0.00487229
Otu00033	Conventional	Bacteria	Bacteroidetes	Sphingobacteria	Sphingobacteriales	Chitinophagaceae	unclassified	Sphingobacteriales_Otu00033	0.0047603	0.00343393
Otu00034	Conventional	Bacteria	Proteobacteria	Alphaproteobacteria	Rhizobiales	unclassified	unclassified	Rhizobiales_Otu00034	0.00438645	0.00399164
Otu00035	Conventional	Bacteria	Acidobacteria	Acidobacteria_Gp2	Acidobacteria_Gp2_order_incertae_sedis	Acidobacteria_Gp2_family_incertae_sedis	Gp2	Acidobacteria_Gp2_order_incertae_sedis_Otu00035	0.00432078	0.00336104
Otu00036	Conventional	Bacteria	Proteobacteria	Betaproteobacteria	unclassified	unclassified	unclassified	unclassified_Otu00036	0.00424217	0.00324318
Otu00037	Conventional	Bacteria	Acidobacteria	Acidobacteria_Gp1	Acidobacteria_Gp1_order_incertae_sedis	Acidobacteria_Gp1_family_incertae_sedis	Gp1	Acidobacteria_Gp1_order_incertae_sedis_Otu00037	0.00384946	0.00352854
Otu00040	Conventional	Bacteria	Proteobacteria	Gammaproteobacteria	Xanthomonadales	Xanthomonadaceae	Dokdonella	Xanthomonadales_Otu00040	0.0031355	0.00378998
Otu00041	Conventional	Bacteria	Acidobacteria	Acidobacteria_Gp1	Acidobacteria_Gp1_order_incertae_sedis	Acidobacteria_Gp1_family_incertae_sedis	Gp1	Acidobacteria_Gp1_order_incertae_sedis_Otu00041	0.00357912	0.00314745
Otu00042	Conventional	Bacteria	Proteobacteria	Gammaproteobacteria	Xanthomonadales	Xanthomonadaceae	unclassified	Xanthomonadales_Otu00042	0.00326405	0.00324957
Otu00045	Conventional	Bacteria	Proteobacteria	Alphaproteobacteria	Rhizobiales	unclassified	unclassified	Rhizobiales_Otu00045	0.00344617	0.00279472
Otu00046	Conventional	Bacteria	Proteobacteria	Alphaproteobacteria	Sphingomonadales	Sphingomonadaceae	Sphingomonas	Sphingomonadales_Otu00046	0.00356415	0.00287358
Otu00047	Conventional	Bacteria	Bacteroidetes	Sphingobacteria	Sphingobacteriales	Chitinophagaceae	Terrimonas	Sphingobacteriales_Otu00047	0.00342415	0.00294308
Otu00048	Conventional	Bacteria	Proteobacteria	Alphaproteobacteria	Rhizobiales	unclassified	unclassified	Rhizobiales_Otu00048	0.00329611	0.0029903
Otu00049	Conventional	Bacteria	Proteobacteria	Gammaproteobacteria	unclassified	unclassified	unclassified	unclassified_Otu00049	0.00324579	0.00308402
Otu00050	Conventional	Bacteria	Actinobacteria	Actinobacteria	Actinomycetales	Microbacteriaceae	unclassified	Actinomycetales_Otu00050	0.0034803	0.00244537
Otu00051	Conventional	Bacteria	Proteobacteria	Alphaproteobacteria	Sphingomonadales	Sphingomonadaceae	unclassified	Sphingomonadales_Otu00051	0.00325531	0.0029477
Otu00052	Conventional	Bacteria	Proteobacteria	Gammaproteobacteria	Xanthomonadales	Xanthomonadaceae	Dokdonella	Xanthomonadales_Otu00052	0.00281507	0.00310799
Otu00053	Conventional	Bacteria	Proteobacteria	Betaproteobacteria	unclassified	unclassified	unclassified	unclassified_Otu00053	0.00322884	0.00251198
Otu00056	Conventional	Bacteria	Bacteroidetes	Sphingobacteria	Sphingobacteriales	Chitinophagaceae	unclassified	Sphingobacteriales_Otu00056	0.0028403	0.00217177
Otu00058	Conventional	Bacteria	Proteobacteria	Alphaproteobacteria	unclassified	unclassified	unclassified	unclassified_Otu00058	0.00262541	0.00241764
Otu00059	Conventional	Bacteria	Bacteroidetes	Sphingobacteria	Sphingobacteriales	Sphingobacteriaceae	Pedobacter	Sphingobacteriales_Otu00059	0.00273613	0.00215247
Otu00061	Conventional	Bacteria	Acidobacteria	Acidobacteria_Gp4	Acidobacteria_Gp4_order_incertae_sedis	Acidobacteria_Gp4_family_incertae_sedis	Gp4	Acidobacteria_Gp4_order_incertae_sedis_Otu00061	0.00296153	0.00268531
Otu00063	Conventional	Bacteria	Proteobacteria	Betaproteobacteria	unclassified	unclassified	unclassified	unclassified_Otu00063	0.0022967	0.00265165
Otu00064	Conventional	Bacteria	Proteobacteria	Alphaproteobacteria	Rhizobiales	Phyllobacteriaceae	Aminobacter	Rhizobiales_Otu00064	0.0024968	0.00232205
Otu00065	Conventional	Bacteria	Proteobacteria	Betaproteobacteria	unclassified	unclassified	unclassified	unclassified_Otu00065	0.00241959	0.00264133
Otu00066	Conventional	Bacteria	Proteobacteria	Gammaproteobacteria	unclassified	unclassified	unclassified	unclassified_Otu00066	0.00249204	0.00229714
Otu00067	Conventional	Bacteria	Proteobacteria	Deltaproteobacteria	Myxococcales	Polyangiaceae	unclassified	Myxococcales_Otu00067	0.00232706	0.00240418
Otu00068	Conventional	Bacteria	Bacteroidetes	Sphingobacteria	Sphingobacteriales	Chitinophagaceae	unclassified	Sphingobacteriales_Otu00068	0.00271521	0.00137983
Otu00069	Conventional	Bacteria	Verrucomicrobia	Spartobacteria	Spartobacteria_order_incertae_sedis	Spartobacteria_family_incertae_sedis	Spartobacteria_genera_incertae_sedis	Spartobacteria_order_incertae_sedis_Otu00069	0.0025054	0.00245926
Otu00070	Conventional	Archaea	Crenarchaeota	Thermoprotei	unclassified	unclassified	unclassified	unclassified_Otu00070	0.00278992	0.00173013
Otu00071	Conventional	Bacteria	Acidobacteria	Acidobacteria_Gp3	Acidobacteria_Gp3_order_incertae_sedis	Acidobacteria_Gp3_family_incertae_sedis	Gp3	Acidobacteria_Gp3_order_incertae_sedis_Otu00071	0.00221389	0.00241481
Otu00072	Conventional	Bacteria	Proteobacteria	Alphaproteobacteria	unclassified	unclassified	unclassified	unclassified_Otu00072	0.00243944	0.00187579
Otu00073	Conventional	Bacteria	Bacteroidetes	Sphingobacteria	Sphingobacteriales	Chitinophagaceae	unclassified	Sphingobacteriales_Otu00073	0.00236444	0.00211323
Otu00074	Conventional	Bacteria	Proteobacteria	Gammaproteobacteria	Pseudomonadales	Pseudomonadaceae	Pseudomonas	Pseudomonadales_Otu00074	0.00228355	0.00229967
Otu00075	Conventional	Bacteria	Proteobacteria	Alphaproteobacteria	Rhizobiales	unclassified	unclassified	Rhizobiales_Otu00075	0.0022552	0.00175582
Otu00077	Conventional	Bacteria	Proteobacteria	Alphaproteobacteria	Rhizobiales	Hyphomicrobiaceae	Hyphomicrobium	Rhizobiales_Otu00077	0.00215057	0.00188359
Otu00079	Conventional	Bacteria	Gemmatimonadetes	Gemmatimonadetes	Gemmatimonadales	Gemmatimonadaceae	Gemmatimonas	Gemmatimonadales_Otu00079	0.00219641	0.00186162
Otu00080	Conventional	Bacteria	Proteobacteria	Betaproteobacteria	Burkholderiales	Alcaligenaceae	unclassified	Burkholderiales_Otu00080	0.00260747	0.00117049
Otu00082	Conventional	Bacteria	Proteobacteria	Alphaproteobacteria	Alphaproteobacteria_order_incertae_sedis	Alphaproteobacteria_family_incertae_sedis	Rhizomicrobium	Alphaproteobacteria_order_incertae_sedis_Otu00082	0.00244827	0.00136485
Otu00084	Conventional	Bacteria	Proteobacteria	Deltaproteobacteria	Myxococcales	unclassified	unclassified	Myxococcales_Otu00084	0.00189024	0.00218769
Otu00085	Conventional	Bacteria	Proteobacteria	Alphaproteobacteria	Rhizobiales	Hyphomicrobiaceae	Hyphomicrobium	Rhizobiales_Otu00085	0.00200636	0.00195438
Otu00086	Conventional	Bacteria	Acidobacteria	Acidobacteria_Gp3	Acidobacteria_Gp3_order_incertae_sedis	Acidobacteria_Gp3_family_incertae_sedis	Gp3	Acidobacteria_Gp3_order_incertae_sedis_Otu00086	0.00219376	0.00153875
Otu00087	Conventional	Bacteria	Proteobacteria	unclassified	unclassified	unclassified	unclassified	unclassified_Otu00087	0.00196726	0.00213897
Otu00088	Conventional	Bacteria	Proteobacteria	Alphaproteobacteria	Rhizobiales	Phyllobacteriaceae	Mesorhizobium	Rhizobiales_Otu00088	0.0021129	0.00163521
Otu00089	Conventional	Bacteria	Proteobacteria	Alphaproteobacteria	Rhizobiales	Phyllobacteriaceae	Mesorhizobium	Rhizobiales_Otu00089	0.00230482	0.00126662
Otu00090	Conventional	Bacteria	Proteobacteria	unclassified	unclassified	unclassified	unclassified	unclassified_Otu00090	0.00194551	0.00170252
Otu00091	Conventional	Bacteria	Proteobacteria	Betaproteobacteria	unclassified	unclassified	unclassified	unclassified_Otu00091	0.00198157	0.00196211
Otu00092	Conventional	Bacteria	Proteobacteria	Deltaproteobacteria	Myxococcales	unclassified	unclassified	Myxococcales_Otu00092	0.0019497	0.0017842
Otu00094	Conventional	Bacteria	Proteobacteria	Betaproteobacteria	Burkholderiales	unclassified	unclassified	Burkholderiales_Otu00094	0.00183425	0.0020053
Otu00095	Conventional	Bacteria	Proteobacteria	Gammaproteobacteria	Xanthomonadales	Xanthomonadaceae	unclassified	Xanthomonadales_Otu00095	0.00257069	0.000902297
Otu00099	Conventional	Bacteria	Bacteroidetes	unclassified	unclassified	unclassified	unclassified	unclassified_Otu00099	0.0019004	0.00176673
Otu00100	Conventional	Bacteria	Proteobacteria	Betaproteobacteria	unclassified	unclassified	unclassified	unclassified_Otu00100	0.00181605	0.00156411
Otu00101	Conventional	Bacteria	Bacteroidetes	Sphingobacteria	Sphingobacteriales	Chitinophagaceae	unclassified	Sphingobacteriales_Otu00101	0.00196695	0.00174552
Otu00102	Conventional	Bacteria	Proteobacteria	Betaproteobacteria	Burkholderiales	Burkholderiaceae	unclassified	Burkholderiales_Otu00102	0.00177621	0.0018551
Otu00103	Conventional	Bacteria	Proteobacteria	Betaproteobacteria	unclassified	unclassified	unclassified	unclassified_Otu00103	0.00187907	0.00176753
Otu00104	Conventional	Bacteria	Proteobacteria	Gammaproteobacteria	Xanthomonadales	Sinobacteraceae	Steroidobacter	Xanthomonadales_Otu00104	0.00194917	0.00160623
Otu00106	Conventional	Bacteria	Proteobacteria	unclassified	unclassified	unclassified	unclassified	unclassified_Otu00106	0.00183553	0.00145341
Otu00107	Conventional	Bacteria	Proteobacteria	unclassified	unclassified	unclassified	unclassified	unclassified_Otu00107	0.00167103	0.00166797
Otu00108	Conventional	Bacteria	Acidobacteria	Acidobacteria_Gp3	Acidobacteria_Gp3_order_incertae_sedis	Acidobacteria_Gp3_family_incertae_sedis	Gp3	Acidobacteria_Gp3_order_incertae_sedis_Otu00108	0.00167479	0.00169356
Otu00109	Conventional	Bacteria	Acidobacteria	Acidobacteria_Gp3	Acidobacteria_Gp3_order_incertae_sedis	Acidobacteria_Gp3_family_incertae_sedis	Gp3	Acidobacteria_Gp3_order_incertae_sedis_Otu00109	0.00179883	0.00127148
Otu00111	Conventional	Bacteria	Bacteroidetes	Sphingobacteria	Sphingobacteriales	Chitinophagaceae	Flavitalea	Sphingobacteriales_Otu00111	0.00174993	0.00171779
Otu00112	Conventional	Bacteria	Proteobacteria	Alphaproteobacteria	Rhizobiales	unclassified	unclassified	Rhizobiales_Otu00112	0.00161963	0.00215397
Otu00114	Conventional	Bacteria	Proteobacteria	Deltaproteobacteria	Myxococcales	unclassified	unclassified	Myxococcales_Otu00114	0.0015722	0.00141607
Otu00115	Conventional	Bacteria	Firmicutes	Clostridia	Clostridiales	Clostridiaceae_1	Clostridium_sensu_stricto	Clostridiales_Otu00115	0.00147648	0.00151423
Otu00116	Conventional	Bacteria	Proteobacteria	Gammaproteobacteria	unclassified	unclassified	unclassified	unclassified_Otu00116	0.00157827	0.000994997
Otu00117	Conventional	Bacteria	Proteobacteria	Alphaproteobacteria	Rhizobiales	unclassified	unclassified	Rhizobiales_Otu00117	0.00145268	0.00160543
Otu00118	Conventional	Bacteria	Bacteroidetes	Sphingobacteria	Sphingobacteriales	Chitinophagaceae	unclassified	Sphingobacteriales_Otu00118	0.00152687	0.00152861
Otu00120	Conventional	Bacteria	Proteobacteria	Alphaproteobacteria	Rhodospirillales	unclassified	unclassified	Rhodospirillales_Otu00120	0.00149154	0.00131262
Otu00121	Conventional	Bacteria	Acidobacteria	Acidobacteria_Gp2	Acidobacteria_Gp2_order_incertae_sedis	Acidobacteria_Gp2_family_incertae_sedis	Gp2	Acidobacteria_Gp2_order_incertae_sedis_Otu00121	0.00134719	0.00130359
Otu00123	Conventional	Bacteria	Bacteroidetes	Sphingobacteria	Sphingobacteriales	Chitinophagaceae	Terrimonas	Sphingobacteriales_Otu00123	0.00161535	0.00115543
Otu00125	Conventional	Bacteria	Acidobacteria	Acidobacteria_Gp1	Acidobacteria_Gp1_order_incertae_sedis	Acidobacteria_Gp1_family_incertae_sedis	Gp1	Acidobacteria_Gp1_order_incertae_sedis_Otu00125	0.00137285	0.00141019
Otu00127	Conventional	Bacteria	Bacteroidetes	unclassified	unclassified	unclassified	unclassified	unclassified_Otu00127	0.00162974	0.00125091
Otu00128	Conventional	Bacteria	Actinobacteria	Actinobacteria	Actinomycetales	Microbacteriaceae	unclassified	Actinomycetales_Otu00128	0.00163406	0.00103438
Otu00129	Conventional	Bacteria	Proteobacteria	Alphaproteobacteria	unclassified	unclassified	unclassified	unclassified_Otu00129	0.00155638	0.00107747
Otu00132	Conventional	Bacteria	Proteobacteria	Alphaproteobacteria	unclassified	unclassified	unclassified	unclassified_Otu00132	0.00125475	0.0014294
Otu00133	Conventional	Bacteria	Acidobacteria	Acidobacteria_Gp1	Acidobacteria_Gp1_order_incertae_sedis	Acidobacteria_Gp1_family_incertae_sedis	Gp1	Acidobacteria_Gp1_order_incertae_sedis_Otu00133	0.0015311	0.0010101
Otu00134	Conventional	Bacteria	Proteobacteria	Betaproteobacteria	unclassified	unclassified	unclassified	unclassified_Otu00134	0.00124031	0.00167373
Otu00135	Conventional	Bacteria	Bacteroidetes	Sphingobacteria	Sphingobacteriales	Chitinophagaceae	unclassified	Sphingobacteriales_Otu00135	0.00159928	0.000900517
Otu00136	Conventional	Bacteria	Bacteroidetes	Sphingobacteria	Sphingobacteriales	Chitinophagaceae	Ferruginibacter	Sphingobacteriales_Otu00136	0.0013222	0.00138356
Otu00137	Conventional	Bacteria	Proteobacteria	Betaproteobacteria	Burkholderiales	unclassified	unclassified	Burkholderiales_Otu00137	0.00124937	0.001214
Otu00140	Conventional	Bacteria	Bacteroidetes	Sphingobacteria	Sphingobacteriales	Chitinophagaceae	Sediminibacterium	Sphingobacteriales_Otu00140	0.00149011	0.000992826
Otu00142	Conventional	Bacteria	Proteobacteria	Betaproteobacteria	unclassified	unclassified	unclassified	unclassified_Otu00142	0.00128128	0.00126726
Otu00143	Conventional	Bacteria	Proteobacteria	Alphaproteobacteria	Rhizobiales	unclassified	unclassified	Rhizobiales_Otu00143	0.00116905	0.00136416
Otu00144	Conventional	Bacteria	Proteobacteria	Alphaproteobacteria	unclassified	unclassified	unclassified	unclassified_Otu00144	0.0013041	0.00107672
Otu00145	Conventional	Bacteria	Proteobacteria	Alphaproteobacteria	Rhodospirillales	Rhodospirillaceae	unclassified	Rhodospirillales_Otu00145	0.00155632	0.000689719
Otu00146	Conventional	Bacteria	Proteobacteria	Alphaproteobacteria	unclassified	unclassified	unclassified	unclassified_Otu00146	0.00133115	0.00100934
Otu00148	Conventional	Bacteria	Proteobacteria	Betaproteobacteria	unclassified	unclassified	unclassified	unclassified_Otu00148	0.0014417	0.00105689
Otu00149	Conventional	Bacteria	Proteobacteria	Betaproteobacteria	unclassified	unclassified	unclassified	unclassified_Otu00149	0.0012499	0.0012942
Otu00150	Conventional	Bacteria	Proteobacteria	Betaproteobacteria	unclassified	unclassified	unclassified	unclassified_Otu00150	0.00130886	0.00100474
Otu00153	Conventional	Bacteria	Proteobacteria	Alphaproteobacteria	Rhizobiales	Hyphomicrobiaceae	Devosia	Rhizobiales_Otu00153	0.00119695	0.00120892
Otu00157	Conventional	Bacteria	Firmicutes	Clostridia	Clostridiales	Clostridiaceae_1	Clostridium_sensu_stricto	Clostridiales_Otu00157	0.00124184	0.00097541
Otu00158	Conventional	Bacteria	Proteobacteria	Alphaproteobacteria	Rhodospirillales	unclassified	unclassified	Rhodospirillales_Otu00158	0.00128856	0.000889809
Otu00160	Conventional	Bacteria	Proteobacteria	Betaproteobacteria	Burkholderiales	Oxalobacteraceae	Herminiimonas	Burkholderiales_Otu00160	0.00120987	0.000926019
Otu00162	Conventional	Bacteria	Actinobacteria	Actinobacteria	Actinomycetales	Intrasporangiaceae	Terrabacter	Actinomycetales_Otu00162	0.0010563	0.00118913
Otu00164	Conventional	Bacteria	Proteobacteria	Alphaproteobacteria	unclassified	unclassified	unclassified	unclassified_Otu00164	0.00117033	0.000885839
Otu00165	Conventional	Bacteria	Proteobacteria	Betaproteobacteria	unclassified	unclassified	unclassified	unclassified_Otu00165	0.0010629	0.00116674
Otu00167	Conventional	Bacteria	Acidobacteria	Acidobacteria_Gp1	Acidobacteria_Gp1_order_incertae_sedis	Acidobacteria_Gp1_family_incertae_sedis	Gp1	Acidobacteria_Gp1_order_incertae_sedis_Otu00167	0.00126871	0.000670511
Otu00168	Conventional	Bacteria	Acidobacteria	Acidobacteria_Gp1	Acidobacteria_Gp1_order_incertae_sedis	Acidobacteria_Gp1_family_incertae_sedis	Gp1	Acidobacteria_Gp1_order_incertae_sedis_Otu00168	0.00100419	0.00103533
Otu00170	Conventional	Bacteria	Bacteroidetes	unclassified	unclassified	unclassified	unclassified	unclassified_Otu00170	0.00123035	0.000841713
Otu00171	Conventional	Bacteria	Actinobacteria	Actinobacteria	Actinomycetales	Micrococcaceae	unclassified	Actinomycetales_Otu00171	0.00114205	0.000983657
Otu00172	Conventional	Bacteria	Actinobacteria	Actinobacteria	Actinomycetales	Nocardioidaceae	Aeromicrobium	Actinomycetales_Otu00172	0.00104913	0.000991527
Otu00178	Conventional	Bacteria	Acidobacteria	Acidobacteria_Gp3	Acidobacteria_Gp3_order_incertae_sedis	Acidobacteria_Gp3_family_incertae_sedis	Gp3	Acidobacteria_Gp3_order_incertae_sedis_Otu00178	0.000965533	0.000939995
Otu00179	Conventional	Bacteria	Proteobacteria	Betaproteobacteria	unclassified	unclassified	unclassified	unclassified_Otu00179	0.00104334	0.000900513
Otu00182	Conventional	Bacteria	Planctomycetes	Planctomycetacia	Planctomycetales	Planctomycetaceae	Planctomyces	Planctomycetales_Otu00182	0.0010098	0.00119779
Otu00184	Conventional	Bacteria	Proteobacteria	Deltaproteobacteria	Myxococcales	unclassified	unclassified	Myxococcales_Otu00184	0.000877826	0.00102159
Otu00185	Conventional	Bacteria	Proteobacteria	Betaproteobacteria	unclassified	unclassified	unclassified	unclassified_Otu00185	0.00103325	0.000804898
Otu00188	Conventional	Bacteria	Acidobacteria	Acidobacteria_Gp3	Acidobacteria_Gp3_order_incertae_sedis	Acidobacteria_Gp3_family_incertae_sedis	Gp3	Acidobacteria_Gp3_order_incertae_sedis_Otu00188	0.000946849	0.000706045
Otu00191	Conventional	Bacteria	Proteobacteria	Alphaproteobacteria	Rhizobiales	unclassified	unclassified	Rhizobiales_Otu00191	0.000942604	0.000795383
Otu00192	Conventional	Bacteria	Proteobacteria	Alphaproteobacteria	unclassified	unclassified	unclassified	unclassified_Otu00192	0.000978013	0.000712502
Otu00196	Conventional	Bacteria	Firmicutes	Bacilli	Bacillales	Planococcaceae	unclassified	Bacillales_Otu00196	0.000782964	0.00107989
Otu00200	Conventional	Bacteria	Acidobacteria	Acidobacteria_Gp1	Acidobacteria_Gp1_order_incertae_sedis	Acidobacteria_Gp1_family_incertae_sedis	Gp1	Acidobacteria_Gp1_order_incertae_sedis_Otu00200	0.000796689	0.000852412
Otu00201	Conventional	Bacteria	Proteobacteria	Alphaproteobacteria	Rhizobiales	unclassified	unclassified	Rhizobiales_Otu00201	0.000872771	0.000685854
Otu00202	Conventional	Bacteria	Proteobacteria	Betaproteobacteria	unclassified	unclassified	unclassified	unclassified_Otu00202	0.000827301	0.000799362
Otu00203	Conventional	Bacteria	Proteobacteria	Gammaproteobacteria	unclassified	unclassified	unclassified	unclassified_Otu00203	0.000827081	0.000733094
Otu00205	Conventional	Bacteria	Bacteroidetes	Sphingobacteria	Sphingobacteriales	Chitinophagaceae	Niastella	Sphingobacteriales_Otu00205	0.000910693	0.00088244
Otu00206	Conventional	Bacteria	Bacteroidetes	Sphingobacteria	Sphingobacteriales	Sphingobacteriaceae	Mucilaginibacter	Sphingobacteriales_Otu00206	0.000786273	0.000847777
Otu00207	Conventional	Bacteria	Proteobacteria	Gammaproteobacteria	Xanthomonadales	Xanthomonadaceae	Lysobacter	Xanthomonadales_Otu00207	0.000842741	0.000767028
Otu00208	Conventional	Bacteria	Proteobacteria	Alphaproteobacteria	Rhizobiales	Rhizobiaceae	Rhizobium	Rhizobiales_Otu00208	0.000897119	0.000800182
Otu00210	Conventional	Bacteria	Proteobacteria	Gammaproteobacteria	Pseudomonadales	Pseudomonadaceae	Pseudomonas	Pseudomonadales_Otu00210	0.00108126	0.000234898
Otu00212	Conventional	Bacteria	Proteobacteria	Deltaproteobacteria	Myxococcales	unclassified	unclassified	Myxococcales_Otu00212	0.000866663	0.000606422
Otu00213	Conventional	Bacteria	Proteobacteria	unclassified	unclassified	unclassified	unclassified	unclassified_Otu00213	0.000714824	0.000802874
Otu00215	Conventional	Bacteria	Acidobacteria	Acidobacteria_Gp1	Acidobacteria_Gp1_order_incertae_sedis	Acidobacteria_Gp1_family_incertae_sedis	Gp1	Acidobacteria_Gp1_order_incertae_sedis_Otu00215	0.000769325	0.00069022
Otu00216	Conventional	Bacteria	Acidobacteria	Acidobacteria_Gp1	Acidobacteria_Gp1_order_incertae_sedis	Acidobacteria_Gp1_family_incertae_sedis	Gp1	Acidobacteria_Gp1_order_incertae_sedis_Otu00216	0.000855728	0.000518567
Otu00217	Conventional	Bacteria	Actinobacteria	Actinobacteria	Actinomycetales	Nocardioidaceae	unclassified	Actinomycetales_Otu00217	0.000681929	0.000668773
Otu00218	Conventional	Bacteria	Actinobacteria	Actinobacteria	Actinomycetales	Nakamurellaceae	Humicoccus	Actinomycetales_Otu00218	0.000696435	0.000729234
Otu00219	Conventional	Bacteria	Proteobacteria	Alphaproteobacteria	unclassified	unclassified	unclassified	unclassified_Otu00219	0.000827184	0.00053232
Otu00222	Conventional	Bacteria	Proteobacteria	Alphaproteobacteria	Rhizobiales	Hyphomicrobiaceae	Pedomicrobium	Rhizobiales_Otu00222	0.000790234	0.000616856
Otu00223	Conventional	Bacteria	Acidobacteria	Acidobacteria_Gp3	Acidobacteria_Gp3_order_incertae_sedis	Acidobacteria_Gp3_family_incertae_sedis	Gp3	Acidobacteria_Gp3_order_incertae_sedis_Otu00223	0.000781617	0.000619678
Otu00224	Conventional	Bacteria	Proteobacteria	Alphaproteobacteria	Sphingomonadales	Sphingomonadaceae	Sphingomonas	Sphingomonadales_Otu00224	0.000709745	0.000836205
Otu00225	Conventional	Bacteria	Proteobacteria	Alphaproteobacteria	Caulobacterales	Caulobacteraceae	Phenylobacterium	Caulobacterales_Otu00225	0.000737559	0.000710004
Otu00227	Conventional	Bacteria	Bacteroidetes	Sphingobacteria	Sphingobacteriales	Chitinophagaceae	Chitinophaga	Sphingobacteriales_Otu00227	0.000707607	0.000779081
Otu00230	Conventional	Bacteria	Proteobacteria	Alphaproteobacteria	Rhizobiales	Hyphomicrobiaceae	Pedomicrobium	Rhizobiales_Otu00230	0.000753182	0.000679304
Otu00232	Conventional	Bacteria	Proteobacteria	Alphaproteobacteria	Rhizobiales	Bradyrhizobiaceae	unclassified	Rhizobiales_Otu00232	0.000754018	0.000653724
Otu00234	Conventional	Bacteria	Bacteroidetes	Sphingobacteria	Sphingobacteriales	Chitinophagaceae	unclassified	Sphingobacteriales_Otu00234	0.000822061	0.000471754
Otu00237	Conventional	Bacteria	Proteobacteria	Alphaproteobacteria	Rhizobiales	unclassified	unclassified	Rhizobiales_Otu00237	0.000707051	0.000608424
Otu00241	Conventional	Bacteria	Bacteroidetes	unclassified	unclassified	unclassified	unclassified	unclassified_Otu00241	0.000746627	0.000580278
Otu00242	Conventional	Bacteria	Actinobacteria	Actinobacteria	Actinomycetales	unclassified	unclassified	Actinomycetales_Otu00242	0.000618659	0.000671124
Otu00245	Conventional	Bacteria	Acidobacteria	Acidobacteria_Gp17	Acidobacteria_Gp17_order_incertae_sedis	Acidobacteria_Gp17_family_incertae_sedis	Gp17	Acidobacteria_Gp17_order_incertae_sedis_Otu00245	0.000691661	0.000670545
Otu00246	Conventional	Bacteria	Proteobacteria	Betaproteobacteria	Burkholderiales	Comamonadaceae	unclassified	Burkholderiales_Otu00246	0.000836145	0.000312919
Otu00247	Conventional	Bacteria	Proteobacteria	Betaproteobacteria	unclassified	unclassified	unclassified	unclassified_Otu00247	0.00060371	0.000753266
Otu00249	Conventional	Bacteria	Acidobacteria	Acidobacteria_Gp6	Acidobacteria_Gp6_order_incertae_sedis	Acidobacteria_Gp6_family_incertae_sedis	Gp6	Acidobacteria_Gp6_order_incertae_sedis_Otu00249	0.00064494	0.000791057
Otu00250	Conventional	Bacteria	Proteobacteria	Deltaproteobacteria	unclassified	unclassified	unclassified	unclassified_Otu00250	0.000658742	0.000628761
Otu00251	Conventional	Bacteria	Proteobacteria	Gammaproteobacteria	unclassified	unclassified	unclassified	unclassified_Otu00251	0.000743529	0.000577129
Otu00252	Conventional	Bacteria	Proteobacteria	Alphaproteobacteria	unclassified	unclassified	unclassified	unclassified_Otu00252	0.000672653	0.00059312
Otu00253	Conventional	Bacteria	Proteobacteria	Alphaproteobacteria	Rhizobiales	Hyphomicrobiaceae	unclassified	Rhizobiales_Otu00253	0.000594413	0.00067799
Otu00260	Conventional	Bacteria	Proteobacteria	Alphaproteobacteria	Rhizobiales	Hyphomicrobiaceae	unclassified	Rhizobiales_Otu00260	0.000614703	0.000618848
Otu00261	Conventional	Bacteria	Acidobacteria	Acidobacteria_Gp3	Acidobacteria_Gp3_order_incertae_sedis	Acidobacteria_Gp3_family_incertae_sedis	Gp3	Acidobacteria_Gp3_order_incertae_sedis_Otu00261	0.000760488	0.000366836
Otu00262	Conventional	Bacteria	Proteobacteria	unclassified	unclassified	unclassified	unclassified	unclassified_Otu00262	0.000794224	0.000488792
Otu00264	Conventional	Bacteria	Proteobacteria	Deltaproteobacteria	Myxococcales	Polyangiaceae	unclassified	Myxococcales_Otu00264	0.000616436	0.000704043
Otu00265	Conventional	Bacteria	Proteobacteria	Alphaproteobacteria	Rhizobiales	unclassified	unclassified	Rhizobiales_Otu00265	0.000653025	0.000557059
Otu00266	Conventional	Bacteria	Actinobacteria	Actinobacteria	Actinomycetales	Nocardioidaceae	Nocardioides	Actinomycetales_Otu00266	0.000615002	0.000496449
Otu00267	Conventional	Bacteria	Nitrospira	Nitrospira	Nitrospirales	Nitrospiraceae	Nitrospira	Nitrospirales_Otu00267	0.000605152	0.000566217
Otu00271	Conventional	Bacteria	Proteobacteria	Betaproteobacteria	unclassified	unclassified	unclassified	unclassified_Otu00271	0.000813403	0.000288672
Otu00277	Conventional	Bacteria	Proteobacteria	Deltaproteobacteria	unclassified	unclassified	unclassified	unclassified_Otu00277	0.000698283	0.000483554
Otu00279	Conventional	Bacteria	Proteobacteria	Alphaproteobacteria	Rhodospirillales	Acetobacteraceae	unclassified	Rhodospirillales_Otu00279	0.00053027	0.00065307
Otu00281	Conventional	Bacteria	Acidobacteria	Acidobacteria_Gp1	Acidobacteria_Gp1_order_incertae_sedis	Acidobacteria_Gp1_family_incertae_sedis	Gp1	Acidobacteria_Gp1_order_incertae_sedis_Otu00281	0.000562561	0.000510308
Otu00286	Conventional	Bacteria	Bacteroidetes	unclassified	unclassified	unclassified	unclassified	unclassified_Otu00286	0.000563902	0.00060813
Otu00288	Conventional	Bacteria	Acidobacteria	Acidobacteria_Gp3	Acidobacteria_Gp3_order_incertae_sedis	Acidobacteria_Gp3_family_incertae_sedis	Gp3	Acidobacteria_Gp3_order_incertae_sedis_Otu00288	0.000575293	0.00049138
Otu00289	Conventional	Bacteria	Bacteroidetes	Sphingobacteria	Sphingobacteriales	Chitinophagaceae	Segetibacter	Sphingobacteriales_Otu00289	0.000682005	0.000392512
Otu00290	Conventional	Bacteria	Firmicutes	Bacilli	Bacillales	unclassified	unclassified	Bacillales_Otu00290	0.0005891	0.000512607
Otu00291	Conventional	Bacteria	Bacteroidetes	Sphingobacteria	Sphingobacteriales	Chitinophagaceae	unclassified	Sphingobacteriales_Otu00291	0.000617507	0.000425726
Otu00292	Conventional	Bacteria	Firmicutes	Clostridia	Clostridiales	Peptostreptococcaceae	Clostridium_XI	Clostridiales_Otu00292	0.000586879	0.000471362
Otu00293	Conventional	Bacteria	Acidobacteria	Acidobacteria_Gp1	Acidobacteria_Gp1_order_incertae_sedis	Acidobacteria_Gp1_family_incertae_sedis	Gp1	Acidobacteria_Gp1_order_incertae_sedis_Otu00293	0.000589915	0.000416296
Otu00294	Conventional	Bacteria	Proteobacteria	Deltaproteobacteria	Myxococcales	unclassified	unclassified	Myxococcales_Otu00294	0.000505405	0.00059647
Otu00300	Conventional	Bacteria	Firmicutes	Bacilli	Bacillales	Alicyclobacillaceae	Alicyclobacillus	Bacillales_Otu00300	0.000538193	0.00042316
Otu00301	Conventional	Bacteria	Acidobacteria	Acidobacteria_Gp3	Acidobacteria_Gp3_order_incertae_sedis	Acidobacteria_Gp3_family_incertae_sedis	Gp3	Acidobacteria_Gp3_order_incertae_sedis_Otu00301	0.000501193	0.000597961
Otu00304	Conventional	Bacteria	Bacteroidetes	unclassified	unclassified	unclassified	unclassified	unclassified_Otu00304	0.000566647	0.000465431
Otu00306	Conventional	Bacteria	Proteobacteria	Alphaproteobacteria	Alphaproteobacteria_order_incertae_sedis	Alphaproteobacteria_family_incertae_sedis	Rhizomicrobium	Alphaproteobacteria_order_incertae_sedis_Otu00306	0.000699844	0.000214761
Otu00308	Conventional	Bacteria	Bacteroidetes	Sphingobacteria	Sphingobacteriales	Chitinophagaceae	unclassified	Sphingobacteriales_Otu00308	0.000549656	0.000457241
Otu00310	Conventional	Bacteria	Proteobacteria	Alphaproteobacteria	Caulobacterales	Caulobacteraceae	Phenylobacterium	Caulobacterales_Otu00310	0.000508356	0.000536686
Otu00311	Conventional	Bacteria	Proteobacteria	Alphaproteobacteria	Rhizobiales	unclassified	unclassified	Rhizobiales_Otu00311	0.000554806	0.000379931
Otu00313	Conventional	Bacteria	Bacteroidetes	Bacteroidetes_incertae_sedis_class_incertae_sedis	Bacteroidetes_incertae_sedis_order_incertae_sedis	Bacteroidetes_incertae_sedis_family_incertae_sedis	Ohtaekwangia	Bacteroidetes_incertae_sedis_order_incertae_sedis_Otu00313	0.000709361	0.000260048
Otu00315	Conventional	Bacteria	Proteobacteria	Alphaproteobacteria	unclassified	unclassified	unclassified	unclassified_Otu00315	0.000527376	0.000390132
Otu00316	Conventional	Bacteria	Bacteroidetes	unclassified	unclassified	unclassified	unclassified	unclassified_Otu00316	0.000521683	0.000544963
Otu00317	Conventional	Bacteria	Proteobacteria	Deltaproteobacteria	Myxococcales	unclassified	unclassified	Myxococcales_Otu00317	0.000589056	0.000311097
Otu00318	Conventional	Bacteria	Proteobacteria	Deltaproteobacteria	Myxococcales	unclassified	unclassified	Myxococcales_Otu00318	0.000453775	0.000529942
Otu00319	Conventional	Bacteria	Bacteroidetes	unclassified	unclassified	unclassified	unclassified	unclassified_Otu00319	0.000519438	0.000412203
Otu00322	Conventional	Bacteria	Proteobacteria	Alphaproteobacteria	Rhizobiales	unclassified	unclassified	Rhizobiales_Otu00322	0.00048244	0.000502013
Otu00326	Conventional	Bacteria	Acidobacteria	Acidobacteria_Gp1	Acidobacteria_Gp1_order_incertae_sedis	Acidobacteria_Gp1_family_incertae_sedis	Gp1	Acidobacteria_Gp1_order_incertae_sedis_Otu00326	0.000579665	0.000318218
Otu00327	Conventional	Bacteria	Bacteroidetes	Sphingobacteria	Sphingobacteriales	Chitinophagaceae	unclassified	Sphingobacteriales_Otu00327	0.000516553	0.000429223
Otu00329	Conventional	Bacteria	Proteobacteria	Alphaproteobacteria	Caulobacterales	Caulobacteraceae	Brevundimonas	Caulobacterales_Otu00329	0.000453585	0.000505319
Otu00330	Conventional	Bacteria	Proteobacteria	Gammaproteobacteria	Xanthomonadales	Xanthomonadaceae	unclassified	Xanthomonadales_Otu00330	0.000487922	0.000495426
Otu00331	Conventional	Bacteria	Proteobacteria	Betaproteobacteria	unclassified	unclassified	unclassified	unclassified_Otu00331	0.000451711	0.000420304
Otu00333	Conventional	Bacteria	Bacteroidetes	unclassified	unclassified	unclassified	unclassified	unclassified_Otu00333	0.000477441	0.000429609
Otu00334	Conventional	Bacteria	Proteobacteria	Alphaproteobacteria	Rhodospirillales	Acetobacteraceae	unclassified	Rhodospirillales_Otu00334	0.000445509	0.000428644
Otu00335	Conventional	Bacteria	Actinobacteria	Actinobacteria	Actinomycetales	unclassified	unclassified	Actinomycetales_Otu00335	0.000493267	0.000260684
Otu00338	Conventional	Bacteria	Verrucomicrobia	Opitutae	Opitutales	Opitutaceae	unclassified	Opitutales_Otu00338	0.000489796	0.000440235
Otu00340	Conventional	Bacteria	Proteobacteria	Alphaproteobacteria	Alphaproteobacteria_order_incertae_sedis	Alphaproteobacteria_family_incertae_sedis	Rhizomicrobium	Alphaproteobacteria_order_incertae_sedis_Otu00340	0.000558994	0.000272734
Otu00344	Conventional	Bacteria	Proteobacteria	Alphaproteobacteria	Alphaproteobacteria_order_incertae_sedis	Alphaproteobacteria_family_incertae_sedis	Rhizomicrobium	Alphaproteobacteria_order_incertae_sedis_Otu00344	0.000546648	0.000258597
Otu00346	Conventional	Bacteria	Firmicutes	Bacilli	Bacillales	Paenibacillaceae_1	Paenibacillus	Bacillales_Otu00346	0.000461117	0.000350106
Otu00347	Conventional	Bacteria	Proteobacteria	unclassified	unclassified	unclassified	unclassified	unclassified_Otu00347	0.000436231	0.000391964
Otu00348	Conventional	Bacteria	Proteobacteria	Gammaproteobacteria	unclassified	unclassified	unclassified	unclassified_Otu00348	0.00046182	0.00037451
Otu00352	Conventional	Bacteria	Proteobacteria	Alphaproteobacteria	unclassified	unclassified	unclassified	unclassified_Otu00352	0.000511497	0.000408228
Otu00355	Conventional	Bacteria	Actinobacteria	Actinobacteria	Actinomycetales	unclassified	unclassified	Actinomycetales_Otu00355	0.000472093	0.000413545
Otu00356	Conventional	Bacteria	Actinobacteria	Actinobacteria	Actinomycetales	unclassified	unclassified	Actinomycetales_Otu00356	0.000427248	0.000494656
Otu00360	Conventional	Bacteria	Bacteroidetes	Sphingobacteria	Sphingobacteriales	Sphingobacteriaceae	Mucilaginibacter	Sphingobacteriales_Otu00360	0.000459338	0.000381663
Otu00362	Conventional	Bacteria	Bacteroidetes	Sphingobacteria	Sphingobacteriales	Chitinophagaceae	Flavisolibacter	Sphingobacteriales_Otu00362	0.00044258	0.000412747
Otu00366	Conventional	Bacteria	Bacteroidetes	Sphingobacteria	Sphingobacteriales	Chitinophagaceae	Segetibacter	Sphingobacteriales_Otu00366	0.000491527	0.000306503
Otu00367	Conventional	Bacteria	Proteobacteria	Alphaproteobacteria	Rhizobiales	unclassified	unclassified	Rhizobiales_Otu00367	0.000477153	0.000272763
Otu00368	Conventional	Bacteria	Acidobacteria	Acidobacteria_Gp3	Acidobacteria_Gp3_order_incertae_sedis	Acidobacteria_Gp3_family_incertae_sedis	Gp3	Acidobacteria_Gp3_order_incertae_sedis_Otu00368	0.000416687	0.000335429
Otu00370	Conventional	Bacteria	Proteobacteria	Alphaproteobacteria	unclassified	unclassified	unclassified	unclassified_Otu00370	0.000466833	0.000234785
Otu00371	Conventional	Bacteria	Actinobacteria	Actinobacteria	Solirubrobacterales	Conexibacteraceae	Conexibacter	Solirubrobacterales_Otu00371	0.000399551	0.000372636
Otu00373	Conventional	Bacteria	Proteobacteria	Alphaproteobacteria	unclassified	unclassified	unclassified	unclassified_Otu00373	0.000397302	0.000466909
Otu00374	Conventional	Bacteria	Acidobacteria	Acidobacteria_Gp16	Acidobacteria_Gp16_order_incertae_sedis	Acidobacteria_Gp16_family_incertae_sedis	Gp16	Acidobacteria_Gp16_order_incertae_sedis_Otu00374	0.000518053	0.000277921
Otu00375	Conventional	Bacteria	Bacteroidetes	unclassified	unclassified	unclassified	unclassified	unclassified_Otu00375	0.000482088	0.000120108
Otu00376	Conventional	Bacteria	Acidobacteria	Acidobacteria_Gp2	Acidobacteria_Gp2_order_incertae_sedis	Acidobacteria_Gp2_family_incertae_sedis	Gp2	Acidobacteria_Gp2_order_incertae_sedis_Otu00376	0.000519687	0.000207647
Otu00377	Conventional	Bacteria	Proteobacteria	Gammaproteobacteria	Legionellales	Coxiellaceae	Aquicella	Legionellales_Otu00377	0.000458662	0.000239177
Otu00382	Conventional	Bacteria	Actinobacteria	Actinobacteria	Actinomycetales	Streptomycetaceae	Streptomyces	Actinomycetales_Otu00382	0.000392025	0.000362378
Otu00384	Conventional	Bacteria	Bacteroidetes	unclassified	unclassified	unclassified	unclassified	unclassified_Otu00384	0.000453659	0.000284557
Otu00388	Conventional	Bacteria	Bacteroidetes	Sphingobacteria	Sphingobacteriales	Chitinophagaceae	unclassified	Sphingobacteriales_Otu00388	0.000486713	0.000196196
Otu00389	Conventional	Bacteria	Verrucomicrobia	Subdivision3	Subdivision3_order_incertae_sedis	Subdivision3_family_incertae_sedis	3_genus_incertae_sedis	Subdivision3_order_incertae_sedis_Otu00389	0.000404793	0.000299666
Otu00390	Conventional	Bacteria	Actinobacteria	Actinobacteria	Acidimicrobiales	unclassified	unclassified	Acidimicrobiales_Otu00390	0.000444272	0.000225446
Otu00391	Conventional	Bacteria	Acidobacteria	Acidobacteria_Gp22	Acidobacteria_Gp22_order_incertae_sedis	Acidobacteria_Gp22_family_incertae_sedis	Gp22	Acidobacteria_Gp22_order_incertae_sedis_Otu00391	0.00039621	0.000312396
Otu00394	Conventional	Bacteria	Armatimonadetes	Armatimonadetes_gp5_class_incertae_sedis	Armatimonadetes_gp5_order_incetae_sedis	Armatimonadetes_gp5_family_incetae_sedis	Armatimonadetes_gp5	Armatimonadetes_gp5_order_incetae_sedis_Otu00394	0.00039555	0.000341394
Otu00395	Conventional	Bacteria	Proteobacteria	Alphaproteobacteria	Caulobacterales	Caulobacteraceae	Phenylobacterium	Caulobacterales_Otu00395	0.000384326	0.000331214
Otu00400	Conventional	Bacteria	Proteobacteria	Alphaproteobacteria	unclassified	unclassified	unclassified	unclassified_Otu00400	0.000364332	0.000388514
Otu00403	Conventional	Bacteria	Proteobacteria	Alphaproteobacteria	Sphingomonadales	Erythrobacteraceae	unclassified	Sphingomonadales_Otu00403	0.000356726	0.00036941
Otu00404	Conventional	Bacteria	Acidobacteria	Acidobacteria_Gp16	Acidobacteria_Gp16_order_incertae_sedis	Acidobacteria_Gp16_family_incertae_sedis	Gp16	Acidobacteria_Gp16_order_incertae_sedis_Otu00404	0.00039949	0.000326434
Otu00407	Conventional	Bacteria	Firmicutes	Bacilli	Bacillales	unclassified	unclassified	Bacillales_Otu00407	0.000375218	0.000294147
Otu00408	Conventional	Bacteria	Gemmatimonadetes	Gemmatimonadetes	Gemmatimonadales	Gemmatimonadaceae	Gemmatimonas	Gemmatimonadales_Otu00408	0.00038336	0.000283391
Otu00409	Conventional	Bacteria	Bacteroidetes	unclassified	unclassified	unclassified	unclassified	unclassified_Otu00409	0.00035839	0.000363293
Otu00410	Conventional	Bacteria	Proteobacteria	Gammaproteobacteria	Legionellales	Coxiellaceae	Aquicella	Legionellales_Otu00410	0.000336384	0.000364291
Otu00411	Conventional	Archaea	Crenarchaeota	Thermoprotei	unclassified	unclassified	unclassified	unclassified_Otu00411	0.000380466	0.00028052
Otu00413	Conventional	Bacteria	Firmicutes	Bacilli	Bacillales	Paenibacillaceae_2	Ammoniphilus	Bacillales_Otu00413	0.000371724	0.000279038
Otu00414	Conventional	Bacteria	Actinobacteria	Actinobacteria	Acidimicrobiales	unclassified	unclassified	Acidimicrobiales_Otu00414	0.000329968	0.000288169
Otu00415	Conventional	Bacteria	Proteobacteria	Betaproteobacteria	unclassified	unclassified	unclassified	unclassified_Otu00415	0.000330625	0.000395686
Otu00416	Conventional	Bacteria	Proteobacteria	Deltaproteobacteria	unclassified	unclassified	unclassified	unclassified_Otu00416	0.000288628	0.00032922
Otu00417	Conventional	Bacteria	Proteobacteria	Alphaproteobacteria	Rhizobiales	unclassified	unclassified	Rhizobiales_Otu00417	0.000358272	0.000275149
Otu00419	Conventional	Bacteria	Bacteroidetes	unclassified	unclassified	unclassified	unclassified	unclassified_Otu00419	0.000407622	0.000258338
Otu00422	Conventional	Bacteria	Actinobacteria	Actinobacteria	Actinomycetales	unclassified	unclassified	Actinomycetales_Otu00422	0.000353624	0.000253865
Otu00424	Conventional	Bacteria	Proteobacteria	Alphaproteobacteria	Rhizobiales	unclassified	unclassified	Rhizobiales_Otu00424	0.000404392	0.000194036
Otu00430	Conventional	Bacteria	Bacteroidetes	Sphingobacteria	Sphingobacteriales	Sphingobacteriaceae	Mucilaginibacter	Sphingobacteriales_Otu00430	0.000379712	0.000262104
Otu00431	Conventional	Bacteria	Proteobacteria	Betaproteobacteria	unclassified	unclassified	unclassified	unclassified_Otu00431	0.000359121	0.000308039
Otu00432	Conventional	Bacteria	Acidobacteria	Acidobacteria_Gp3	Acidobacteria_Gp3_order_incertae_sedis	Acidobacteria_Gp3_family_incertae_sedis	Gp3	Acidobacteria_Gp3_order_incertae_sedis_Otu00432	0.000340436	0.000323518
Otu00433	Conventional	Bacteria	Proteobacteria	unclassified	unclassified	unclassified	unclassified	unclassified_Otu00433	0.000321745	0.000327262
Otu00435	Conventional	Bacteria	Acidobacteria	Acidobacteria_Gp3	Acidobacteria_Gp3_order_incertae_sedis	Acidobacteria_Gp3_family_incertae_sedis	Gp3	Acidobacteria_Gp3_order_incertae_sedis_Otu00435	0.000341131	0.000315128
Otu00436	Conventional	Bacteria	Proteobacteria	Alphaproteobacteria	Rhizobiales	Bradyrhizobiaceae	unclassified	Rhizobiales_Otu00436	0.000304058	0.000313262
Otu00437	Conventional	Bacteria	Acidobacteria	Acidobacteria_Gp4	Acidobacteria_Gp4_order_incertae_sedis	Acidobacteria_Gp4_family_incertae_sedis	Gp4	Acidobacteria_Gp4_order_incertae_sedis_Otu00437	0.000364461	0.000265761
Otu00439	Conventional	Bacteria	Proteobacteria	Alphaproteobacteria	Rhizobiales	unclassified	unclassified	Rhizobiales_Otu00439	0.0003533	0.000215744
Otu00440	Conventional	Bacteria	Proteobacteria	Deltaproteobacteria	Myxococcales	unclassified	unclassified	Myxococcales_Otu00440	0.000325165	0.000292378
Otu00441	Conventional	Bacteria	Acidobacteria	Acidobacteria_Gp3	Acidobacteria_Gp3_order_incertae_sedis	Acidobacteria_Gp3_family_incertae_sedis	Gp3	Acidobacteria_Gp3_order_incertae_sedis_Otu00441	0.00027969	0.00031589
Otu00444	Conventional	Bacteria	Acidobacteria	Acidobacteria_Gp2	Acidobacteria_Gp2_order_incertae_sedis	Acidobacteria_Gp2_family_incertae_sedis	Gp2	Acidobacteria_Gp2_order_incertae_sedis_Otu00444	0.000311477	0.000286652
Otu00448	Conventional	Bacteria	Proteobacteria	Alphaproteobacteria	Rhodospirillales	unclassified	unclassified	Rhodospirillales_Otu00448	0.000281027	0.000320836
Otu00449	Conventional	Bacteria	Proteobacteria	Betaproteobacteria	Burkholderiales	Oxalobacteraceae	unclassified	Burkholderiales_Otu00449	0.000373279	0.000189382
Otu00453	Conventional	Bacteria	Proteobacteria	Deltaproteobacteria	Myxococcales	unclassified	unclassified	Myxococcales_Otu00453	0.000301391	0.000317925
Otu00454	Conventional	Bacteria	Proteobacteria	Alphaproteobacteria	Rhodospirillales	Rhodospirillaceae	unclassified	Rhodospirillales_Otu00454	0.000343594	0.000152485
Otu00456	Conventional	Bacteria	Proteobacteria	Deltaproteobacteria	Myxococcales	Polyangiaceae	unclassified	Myxococcales_Otu00456	0.000331863	0.000241492
Otu00458	Conventional	Bacteria	Firmicutes	Bacilli	Bacillales	unclassified	unclassified	Bacillales_Otu00458	0.000491082	2.32943e-05
Otu00460	Conventional	Bacteria	Proteobacteria	Alphaproteobacteria	Alphaproteobacteria_order_incertae_sedis	Alphaproteobacteria_family_incertae_sedis	Rhizomicrobium	Alphaproteobacteria_order_incertae_sedis_Otu00460	0.000351687	0.000187281
Otu00464	Conventional	Bacteria	Verrucomicrobia	Spartobacteria	Spartobacteria_order_incertae_sedis	Spartobacteria_family_incertae_sedis	Spartobacteria_genera_incertae_sedis	Spartobacteria_order_incertae_sedis_Otu00464	0.000346709	0.000219144
Otu00466	Conventional	Bacteria	Acidobacteria	Acidobacteria_Gp3	Acidobacteria_Gp3_order_incertae_sedis	Acidobacteria_Gp3_family_incertae_sedis	Gp3	Acidobacteria_Gp3_order_incertae_sedis_Otu00466	0.000279829	0.000322607
Otu00468	Conventional	Bacteria	Actinobacteria	Actinobacteria	Acidimicrobiales	unclassified	unclassified	Acidimicrobiales_Otu00468	0.000336613	0.000211199
Otu00472	Conventional	Bacteria	Verrucomicrobia	Spartobacteria	Spartobacteria_order_incertae_sedis	Spartobacteria_family_incertae_sedis	Spartobacteria_genera_incertae_sedis	Spartobacteria_order_incertae_sedis_Otu00472	0.000317397	0.000262677
Otu00473	Conventional	Bacteria	Proteobacteria	Betaproteobacteria	unclassified	unclassified	unclassified	unclassified_Otu00473	0.000300991	0.000264134
Otu00474	Conventional	Bacteria	Bacteroidetes	Sphingobacteria	Sphingobacteriales	Chitinophagaceae	unclassified	Sphingobacteriales_Otu00474	0.000316335	0.000257922
Otu00478	Conventional	Bacteria	Planctomycetes	Planctomycetacia	Planctomycetales	Planctomycetaceae	unclassified	Planctomycetales_Otu00478	0.000293995	0.000386603
Otu00479	Conventional	Bacteria	Proteobacteria	unclassified	unclassified	unclassified	unclassified	unclassified_Otu00479	0.000359408	0.000127588
Otu00482	Conventional	Bacteria	Proteobacteria	Alphaproteobacteria	Rhodospirillales	unclassified	unclassified	Rhodospirillales_Otu00482	0.000304277	0.000261844
Otu00483	Conventional	Bacteria	Bacteroidetes	Flavobacteria	Flavobacteriales	Flavobacteriaceae	unclassified	Flavobacteriales_Otu00483	0.000370124	0.000116498
Otu00484	Conventional	Bacteria	Acidobacteria	Acidobacteria_Gp10	Acidobacteria_Gp10_order_incertae_sedis	Acidobacteria_Gp10_family_incertae_sedis	Gp10	Acidobacteria_Gp10_order_incertae_sedis_Otu00484	0.000242874	0.000263958
Otu00487	Conventional	Bacteria	Proteobacteria	Deltaproteobacteria	unclassified	unclassified	unclassified	unclassified_Otu00487	0.000325102	0.000166283
Otu00490	Conventional	Bacteria	Actinobacteria	Actinobacteria	unclassified	unclassified	unclassified	unclassified_Otu00490	0.000254749	0.000273314
Otu00495	Conventional	Bacteria	Acidobacteria	Acidobacteria_Gp1	Acidobacteria_Gp1_order_incertae_sedis	Acidobacteria_Gp1_family_incertae_sedis	Gp1	Acidobacteria_Gp1_order_incertae_sedis_Otu00495	0.000326906	0.000205161
Otu00497	Conventional	Bacteria	Bacteroidetes	Sphingobacteria	Sphingobacteriales	Chitinophagaceae	unclassified	Sphingobacteriales_Otu00497	0.000325589	0.000261961
Otu00499	Conventional	Bacteria	Acidobacteria	Acidobacteria_Gp4	Acidobacteria_Gp4_order_incertae_sedis	Acidobacteria_Gp4_family_incertae_sedis	Gp4	Acidobacteria_Gp4_order_incertae_sedis_Otu00499	0.000298586	0.000269985
Otu00501	Conventional	Bacteria	Verrucomicrobia	Subdivision3	Subdivision3_order_incertae_sedis	Subdivision3_family_incertae_sedis	3_genus_incertae_sedis	Subdivision3_order_incertae_sedis_Otu00501	0.000341601	0.000220203
Otu00502	Conventional	Bacteria	Proteobacteria	Gammaproteobacteria	unclassified	unclassified	unclassified	unclassified_Otu00502	0.000284668	0.000246501
Otu00503	Conventional	Bacteria	Proteobacteria	Alphaproteobacteria	Rhizobiales	unclassified	unclassified	Rhizobiales_Otu00503	0.000258263	0.000291176
Otu00509	Conventional	Bacteria	Actinobacteria	Actinobacteria	unclassified	unclassified	unclassified	unclassified_Otu00509	0.000280388	0.00024402
Otu00510	Conventional	Bacteria	Proteobacteria	Deltaproteobacteria	Myxococcales	Polyangiaceae	Byssovorax	Myxococcales_Otu00510	0.000287832	0.000235462
Otu00511	Conventional	Bacteria	Bacteroidetes	Flavobacteria	Flavobacteriales	Flavobacteriaceae	Gelidibacter	Flavobacteriales_Otu00511	0.00032753	0.000153528
Otu00512	Conventional	Bacteria	Proteobacteria	Alphaproteobacteria	Rhodospirillales	unclassified	unclassified	Rhodospirillales_Otu00512	0.00030025	0.000207381
Otu00513	Conventional	Bacteria	Proteobacteria	unclassified	unclassified	unclassified	unclassified	unclassified_Otu00513	0.000363696	8.20408e-05
Otu00514	Conventional	Bacteria	Proteobacteria	Betaproteobacteria	unclassified	unclassified	unclassified	unclassified_Otu00514	0.000298362	0.000219069
Otu00516	Conventional	Bacteria	Proteobacteria	Deltaproteobacteria	Myxococcales	unclassified	unclassified	Myxococcales_Otu00516	0.000228582	0.000292444
Otu00517	Conventional	Bacteria	Bacteroidetes	unclassified	unclassified	unclassified	unclassified	unclassified_Otu00517	0.000301315	0.000256331
Otu00520	Conventional	Bacteria	Bacteroidetes	Bacteroidetes_incertae_sedis_class_incertae_sedis	Bacteroidetes_incertae_sedis_order_incertae_sedis	Bacteroidetes_incertae_sedis_family_incertae_sedis	Ohtaekwangia	Bacteroidetes_incertae_sedis_order_incertae_sedis_Otu00520	0.000305024	0.00027236
Otu00524	Conventional	Bacteria	Acidobacteria	Acidobacteria_Gp1	Acidobacteria_Gp1_order_incertae_sedis	Acidobacteria_Gp1_family_incertae_sedis	Gp1	Acidobacteria_Gp1_order_incertae_sedis_Otu00524	0.000250632	0.000251658
Otu00526	Conventional	Bacteria	Bacteroidetes	unclassified	unclassified	unclassified	unclassified	unclassified_Otu00526	0.000276534	0.000198467
Otu00527	Conventional	Bacteria	Bacteroidetes	unclassified	unclassified	unclassified	unclassified	unclassified_Otu00527	0.000315565	0.000169945
Otu00530	Conventional	Bacteria	Proteobacteria	Alphaproteobacteria	unclassified	unclassified	unclassified	unclassified_Otu00530	0.000277483	0.000203423
Otu00534	Conventional	Bacteria	Bacteroidetes	unclassified	unclassified	unclassified	unclassified	unclassified_Otu00534	0.000271708	0.000300512
Otu00536	Conventional	Bacteria	Proteobacteria	Alphaproteobacteria	Sphingomonadales	Sphingomonadaceae	Sphingobium	Sphingomonadales_Otu00536	0.000376244	7.86161e-05
Otu00538	Conventional	Bacteria	Proteobacteria	Deltaproteobacteria	Myxococcales	unclassified	unclassified	Myxococcales_Otu00538	0.000339969	7.29105e-05
Otu00542	Conventional	Bacteria	Bacteroidetes	unclassified	unclassified	unclassified	unclassified	unclassified_Otu00542	0.000295973	0.000237916
Otu00543	Conventional	Bacteria	Proteobacteria	Alphaproteobacteria	Rhodospirillales	unclassified	unclassified	Rhodospirillales_Otu00543	0.000308161	0.000209354
Otu00545	Conventional	Bacteria	Gemmatimonadetes	Gemmatimonadetes	Gemmatimonadales	Gemmatimonadaceae	Gemmatimonas	Gemmatimonadales_Otu00545	0.000255565	0.000227813
Otu00548	Conventional	Bacteria	Bacteroidetes	Sphingobacteria	Sphingobacteriales	Sphingobacteriaceae	Pedobacter	Sphingobacteriales_Otu00548	0.000322837	0.000165462
Otu00553	Conventional	Bacteria	Acidobacteria	Acidobacteria_Gp3	Acidobacteria_Gp3_order_incertae_sedis	Acidobacteria_Gp3_family_incertae_sedis	Gp3	Acidobacteria_Gp3_order_incertae_sedis_Otu00553	0.000251412	0.000240898
Otu00555	Conventional	Bacteria	Gemmatimonadetes	Gemmatimonadetes	Gemmatimonadales	Gemmatimonadaceae	Gemmatimonas	Gemmatimonadales_Otu00555	0.000265941	0.000216394
Otu00556	Conventional	Bacteria	Bacteroidetes	Sphingobacteria	Sphingobacteriales	Sphingobacteriaceae	unclassified	Sphingobacteriales_Otu00556	0.000295863	0.000114647
Otu00557	Conventional	Bacteria	Actinobacteria	Actinobacteria	Acidimicrobiales	unclassified	unclassified	Acidimicrobiales_Otu00557	0.000262802	0.0002458
Otu00558	Conventional	Bacteria	Proteobacteria	Alphaproteobacteria	Rhodospirillales	unclassified	unclassified	Rhodospirillales_Otu00558	0.00025774	0.00021757
Otu00561	Conventional	Bacteria	Acidobacteria	Acidobacteria_Gp3	Acidobacteria_Gp3_order_incertae_sedis	Acidobacteria_Gp3_family_incertae_sedis	Gp3	Acidobacteria_Gp3_order_incertae_sedis_Otu00561	0.000246	0.000196386
Otu00567	Conventional	Bacteria	Proteobacteria	Alphaproteobacteria	Rhodospirillales	unclassified	unclassified	Rhodospirillales_Otu00567	0.000261706	0.000201564
Otu00568	Conventional	Bacteria	Proteobacteria	Alphaproteobacteria	Caulobacterales	Caulobacteraceae	unclassified	Caulobacterales_Otu00568	0.000265836	0.000170165
Otu00569	Conventional	Bacteria	Acidobacteria	Acidobacteria_Gp1	Acidobacteria_Gp1_order_incertae_sedis	Acidobacteria_Gp1_family_incertae_sedis	Gp1	Acidobacteria_Gp1_order_incertae_sedis_Otu00569	0.000258645	0.000188099
Otu00572	Conventional	Bacteria	Proteobacteria	Alphaproteobacteria	Rhizobiales	unclassified	unclassified	Rhizobiales_Otu00572	0.000256143	0.00019579
Otu00573	Conventional	Bacteria	Proteobacteria	Alphaproteobacteria	Alphaproteobacteria_order_incertae_sedis	Alphaproteobacteria_family_incertae_sedis	Rhizomicrobium	Alphaproteobacteria_order_incertae_sedis_Otu00573	0.000276068	0.000144102
Otu00577	Conventional	Bacteria	Acidobacteria	Acidobacteria_Gp1	Acidobacteria_Gp1_order_incertae_sedis	Acidobacteria_Gp1_family_incertae_sedis	Gp1	Acidobacteria_Gp1_order_incertae_sedis_Otu00577	0.000277445	0.000164201
Otu00580	Conventional	Bacteria	Bacteroidetes	unclassified	unclassified	unclassified	unclassified	unclassified_Otu00580	0.000262315	0.000168156
Otu00583	Conventional	Bacteria	Acidobacteria	Acidobacteria_Gp3	Acidobacteria_Gp3_order_incertae_sedis	Acidobacteria_Gp3_family_incertae_sedis	Gp3	Acidobacteria_Gp3_order_incertae_sedis_Otu00583	0.00022021	0.000219603
Otu00584	Conventional	Bacteria	Proteobacteria	Alphaproteobacteria	Rhodospirillales	unclassified	unclassified	Rhodospirillales_Otu00584	0.000249576	0.0001744
Otu00585	Conventional	Bacteria	Acidobacteria	Acidobacteria_Gp6	Acidobacteria_Gp6_order_incertae_sedis	Acidobacteria_Gp6_family_incertae_sedis	Gp6	Acidobacteria_Gp6_order_incertae_sedis_Otu00585	0.000276557	0.000163644
Otu00594	Conventional	Bacteria	Actinobacteria	Actinobacteria	unclassified	unclassified	unclassified	unclassified_Otu00594	0.00025564	0.000167107
Otu00598	Conventional	Bacteria	Proteobacteria	unclassified	unclassified	unclassified	unclassified	unclassified_Otu00598	0.00021422	0.00018186
Otu00602	Conventional	Bacteria	Actinobacteria	Actinobacteria	Actinomycetales	unclassified	unclassified	Actinomycetales_Otu00602	0.000227994	0.00016706
Otu00604	Conventional	Bacteria	Acidobacteria	Acidobacteria_Gp1	Acidobacteria_Gp1_order_incertae_sedis	Acidobacteria_Gp1_family_incertae_sedis	Gp1	Acidobacteria_Gp1_order_incertae_sedis_Otu00604	0.000270721	0.000122902
Otu00607	Conventional	Bacteria	Firmicutes	Bacilli	Bacillales	Paenibacillaceae_1	Cohnella	Bacillales_Otu00607	0.000220578	0.000264513
Otu00614	Conventional	Bacteria	Bacteroidetes	Bacteroidetes_incertae_sedis_class_incertae_sedis	Bacteroidetes_incertae_sedis_order_incertae_sedis	Bacteroidetes_incertae_sedis_family_incertae_sedis	Ohtaekwangia	Bacteroidetes_incertae_sedis_order_incertae_sedis_Otu00614	0.000247575	0.0001884
Otu00616	Conventional	Bacteria	Actinobacteria	Actinobacteria	Acidimicrobiales	unclassified	unclassified	Acidimicrobiales_Otu00616	0.000234382	0.000187746
Otu00620	Conventional	Bacteria	Verrucomicrobia	Subdivision3	Subdivision3_order_incertae_sedis	Subdivision3_family_incertae_sedis	3_genus_incertae_sedis	Subdivision3_order_incertae_sedis_Otu00620	0.00025667	0.000162803
Otu00622	Conventional	Bacteria	Proteobacteria	Alphaproteobacteria	Rhodospirillales	Rhodospirillaceae	Dongia	Rhodospirillales_Otu00622	0.000255221	0.000207458
Otu00629	Conventional	Bacteria	Armatimonadetes	Armatimonadetes_gp5_class_incertae_sedis	Armatimonadetes_gp5_order_incetae_sedis	Armatimonadetes_gp5_family_incetae_sedis	Armatimonadetes_gp5	Armatimonadetes_gp5_order_incetae_sedis_Otu00629	0.000227948	0.000190995
Otu00635	Conventional	Bacteria	Proteobacteria	Deltaproteobacteria	unclassified	unclassified	unclassified	unclassified_Otu00635	0.00022031	0.000194766
Otu00637	Conventional	Bacteria	Proteobacteria	Betaproteobacteria	unclassified	unclassified	unclassified	unclassified_Otu00637	0.000223706	0.000145338
Otu00638	Conventional	Bacteria	Proteobacteria	Gammaproteobacteria	Xanthomonadales	Xanthomonadaceae	unclassified	Xanthomonadales_Otu00638	0.000267189	0.000123936
Otu00639	Conventional	Bacteria	Actinobacteria	Actinobacteria	Actinomycetales	Micromonosporaceae	unclassified	Actinomycetales_Otu00639	0.00024168	0.000126352
Otu00641	Conventional	Bacteria	Proteobacteria	Deltaproteobacteria	Myxococcales	unclassified	unclassified	Myxococcales_Otu00641	0.000196999	0.00015092
Otu00643	Conventional	Bacteria	Proteobacteria	Deltaproteobacteria	Myxococcales	unclassified	unclassified	Myxococcales_Otu00643	0.00021764	0.00019592
Otu00644	Conventional	Bacteria	Proteobacteria	Alphaproteobacteria	Rhodospirillales	Acetobacteraceae	unclassified	Rhodospirillales_Otu00644	0.000249329	0.000134469
Otu00645	Conventional	Bacteria	Proteobacteria	Betaproteobacteria	Burkholderiales	unclassified	unclassified	Burkholderiales_Otu00645	0.000210112	0.000218692
Otu00650	Conventional	Bacteria	Acidobacteria	Acidobacteria_Gp1	Acidobacteria_Gp1_order_incertae_sedis	Acidobacteria_Gp1_family_incertae_sedis	Gp1	Acidobacteria_Gp1_order_incertae_sedis_Otu00650	0.000219084	0.000180633
Otu00653	Conventional	Bacteria	Proteobacteria	unclassified	unclassified	unclassified	unclassified	unclassified_Otu00653	0.000226687	0.000159411
Otu00656	Conventional	Bacteria	Planctomycetes	Planctomycetacia	Planctomycetales	Planctomycetaceae	Planctomyces	Planctomycetales_Otu00656	0.000229138	0.000249479
Otu00657	Conventional	Bacteria	Armatimonadetes	Armatimonadetes_gp5_class_incertae_sedis	Armatimonadetes_gp5_order_incetae_sedis	Armatimonadetes_gp5_family_incetae_sedis	Armatimonadetes_gp5	Armatimonadetes_gp5_order_incetae_sedis_Otu00657	0.000210466	0.000172867
Otu00662	Conventional	Bacteria	Proteobacteria	Alphaproteobacteria	Rhodospirillales	Acetobacteraceae	unclassified	Rhodospirillales_Otu00662	0.000210395	0.000186177
Otu00663	Conventional	Bacteria	Proteobacteria	Gammaproteobacteria	unclassified	unclassified	unclassified	unclassified_Otu00663	0.000193179	0.000166994
Otu00664	Conventional	Bacteria	Proteobacteria	Betaproteobacteria	Burkholderiales	unclassified	unclassified	Burkholderiales_Otu00664	0.00022424	0.000128901
Otu00667	Conventional	Bacteria	Proteobacteria	Betaproteobacteria	Burkholderiales	Alcaligenaceae	unclassified	Burkholderiales_Otu00667	0.000265682	4.27915e-05
Otu00669	Conventional	Bacteria	Proteobacteria	unclassified	unclassified	unclassified	unclassified	unclassified_Otu00669	0.000273726	8.2416e-05
Otu00674	Conventional	Bacteria	Proteobacteria	Betaproteobacteria	Rhodocyclales	Rhodocyclaceae	unclassified	Rhodocyclales_Otu00674	0.000212159	0.000221675
Otu00675	Conventional	Bacteria	Proteobacteria	Deltaproteobacteria	Myxococcales	unclassified	unclassified	Myxococcales_Otu00675	0.000186614	0.000157461
Otu00681	Conventional	Bacteria	Bacteroidetes	unclassified	unclassified	unclassified	unclassified	unclassified_Otu00681	0.000227396	0.000134205
Otu00684	Conventional	Bacteria	Bacteroidetes	Sphingobacteria	Sphingobacteriales	Chitinophagaceae	unclassified	Sphingobacteriales_Otu00684	0.000205402	0.000179323
Otu00687	Conventional	Bacteria	Armatimonadetes	Armatimonadetes_gp5_class_incertae_sedis	Armatimonadetes_gp5_order_incetae_sedis	Armatimonadetes_gp5_family_incetae_sedis	Armatimonadetes_gp5	Armatimonadetes_gp5_order_incetae_sedis_Otu00687	0.000189271	0.000197076
Otu00693	Conventional	Bacteria	Proteobacteria	Deltaproteobacteria	Bdellovibrionales	Bdellovibrionaceae	Bdellovibrio	Bdellovibrionales_Otu00693	0.00023507	0.000106531
Otu00695	Conventional	Bacteria	Bacteroidetes	Sphingobacteria	Sphingobacteriales	Chitinophagaceae	unclassified	Sphingobacteriales_Otu00695	0.000279681	7.13185e-05
Otu00699	Conventional	Bacteria	Bacteroidetes	Sphingobacteria	Sphingobacteriales	Chitinophagaceae	unclassified	Sphingobacteriales_Otu00699	0.000187098	0.000170616
Otu00700	Conventional	Bacteria	Acidobacteria	Acidobacteria_Gp10	Acidobacteria_Gp10_order_incertae_sedis	Acidobacteria_Gp10_family_incertae_sedis	Gp10	Acidobacteria_Gp10_order_incertae_sedis_Otu00700	0.000180185	0.000155925
Otu00701	Conventional	Bacteria	Actinobacteria	Actinobacteria	Actinomycetales	unclassified	unclassified	Actinomycetales_Otu00701	0.000198546	0.000153997
Otu00702	Conventional	Bacteria	Proteobacteria	Alphaproteobacteria	Caulobacterales	Caulobacteraceae	Phenylobacterium	Caulobacterales_Otu00702	0.000182039	0.000186728
Otu00711	Conventional	Bacteria	Acidobacteria	Acidobacteria_Gp17	Acidobacteria_Gp17_order_incertae_sedis	Acidobacteria_Gp17_family_incertae_sedis	Gp17	Acidobacteria_Gp17_order_incertae_sedis_Otu00711	0.000189993	0.000180038
Otu00712	Conventional	Bacteria	Proteobacteria	Alphaproteobacteria	Rhodospirillales	unclassified	unclassified	Rhodospirillales_Otu00712	0.000180987	0.000151315
Otu00717	Conventional	Bacteria	Proteobacteria	Alphaproteobacteria	Rhodospirillales	unclassified	unclassified	Rhodospirillales_Otu00717	0.000205206	0.00012379
Otu00718	Conventional	Bacteria	Proteobacteria	Betaproteobacteria	unclassified	unclassified	unclassified	unclassified_Otu00718	0.000189468	0.000140199
Otu00723	Conventional	Bacteria	Bacteroidetes	unclassified	unclassified	unclassified	unclassified	unclassified_Otu00723	0.000214864	8.67076e-05
Otu00731	Conventional	Bacteria	Actinobacteria	Actinobacteria	Actinomycetales	Streptosporangiaceae	Nonomuraea	Actinomycetales_Otu00731	0.000175994	0.000181635
Otu00732	Conventional	Bacteria	Actinobacteria	Actinobacteria	Actinomycetales	Nocardioidaceae	Nocardioides	Actinomycetales_Otu00732	0.000171043	0.000153618
Otu00733	Conventional	Bacteria	Actinobacteria	Actinobacteria	Actinomycetales	Micromonosporaceae	unclassified	Actinomycetales_Otu00733	0.000171256	0.000169501
Otu00736	Conventional	Bacteria	Firmicutes	Bacilli	Bacillales	Alicyclobacillaceae	Tumebacillus	Bacillales_Otu00736	0.000169338	0.00018815
Otu00743	Conventional	Bacteria	Actinobacteria	Actinobacteria	Actinomycetales	Streptosporangiaceae	Streptosporangium	Actinomycetales_Otu00743	0.000167888	0.00014252
Otu00744	Conventional	Bacteria	Proteobacteria	Betaproteobacteria	Burkholderiales	Oxalobacteraceae	unclassified	Burkholderiales_Otu00744	0.000172307	0.000154737
Otu00745	Conventional	Bacteria	Proteobacteria	Betaproteobacteria	unclassified	unclassified	unclassified	unclassified_Otu00745	0.000183923	0.000149587
Otu00746	Conventional	Bacteria	Bacteroidetes	unclassified	unclassified	unclassified	unclassified	unclassified_Otu00746	0.000167007	0.00014202
Otu00747	Conventional	Bacteria	Acidobacteria	Acidobacteria_Gp1	Acidobacteria_Gp1_order_incertae_sedis	Acidobacteria_Gp1_family_incertae_sedis	Gp1	Acidobacteria_Gp1_order_incertae_sedis_Otu00747	0.000181892	0.00013285
Otu00750	Conventional	Bacteria	Bacteroidetes	Sphingobacteria	Sphingobacteriales	Chitinophagaceae	Flavisolibacter	Sphingobacteriales_Otu00750	0.000223591	7.84838e-05
Otu00755	Conventional	Bacteria	Actinobacteria	Actinobacteria	Actinomycetales	Sporichthyaceae	Sporichthya	Actinomycetales_Otu00755	0.000186729	0.000144451
Otu00756	Conventional	Bacteria	Bacteroidetes	Sphingobacteria	Sphingobacteriales	Chitinophagaceae	unclassified	Sphingobacteriales_Otu00756	0.000228331	8.48648e-05
Otu00757	Conventional	Bacteria	Acidobacteria	Acidobacteria_Gp3	Acidobacteria_Gp3_order_incertae_sedis	Acidobacteria_Gp3_family_incertae_sedis	Gp3	Acidobacteria_Gp3_order_incertae_sedis_Otu00757	0.000157951	0.000166855
Otu00769	Conventional	Bacteria	Proteobacteria	Gammaproteobacteria	unclassified	unclassified	unclassified	unclassified_Otu00769	0.000217832	6.28892e-05
Otu00770	Conventional	Bacteria	Bacteroidetes	Sphingobacteria	Sphingobacteriales	Chitinophagaceae	unclassified	Sphingobacteriales_Otu00770	0.000174649	0.000154579
Otu00771	Conventional	Bacteria	Acidobacteria	Holophagae	Holophagales	Holophagaceae	Geothrix	Holophagales_Otu00771	0.000146425	0.000151649
Otu00773	Conventional	Bacteria	Proteobacteria	Alphaproteobacteria	unclassified	unclassified	unclassified	unclassified_Otu00773	0.000187023	0.000135702
Otu00774	Conventional	Bacteria	Proteobacteria	Betaproteobacteria	Neisseriales	Neisseriaceae	Aquaspirillum	Neisseriales_Otu00774	0.000202458	0.000123098
Otu00775	Conventional	Bacteria	Firmicutes	Bacilli	Bacillales	unclassified	unclassified	Bacillales_Otu00775	0.000187517	9.17146e-05
Otu00780	Conventional	Bacteria	Proteobacteria	Deltaproteobacteria	Myxococcales	unclassified	unclassified	Myxococcales_Otu00780	0.000185355	0.000142999
Otu00781	Conventional	Bacteria	Acidobacteria	Acidobacteria_Gp1	Acidobacteria_Gp1_order_incertae_sedis	Acidobacteria_Gp1_family_incertae_sedis	Gp1	Acidobacteria_Gp1_order_incertae_sedis_Otu00781	0.000177899	0.000107528
Otu00784	Conventional	Bacteria	Proteobacteria	Betaproteobacteria	Burkholderiales	unclassified	unclassified	Burkholderiales_Otu00784	0.000191838	9.22109e-05
Otu00785	Conventional	Bacteria	Proteobacteria	Deltaproteobacteria	Myxococcales	Polyangiaceae	unclassified	Myxococcales_Otu00785	0.000158677	0.000155971
Otu00789	Conventional	Bacteria	Proteobacteria	Gammaproteobacteria	unclassified	unclassified	unclassified	unclassified_Otu00789	0.000185313	8.90776e-05
Otu00790	Conventional	Bacteria	Proteobacteria	Deltaproteobacteria	unclassified	unclassified	unclassified	unclassified_Otu00790	0.000155619	0.000143107
Otu00792	Conventional	Bacteria	Proteobacteria	Deltaproteobacteria	Myxococcales	unclassified	unclassified	Myxococcales_Otu00792	0.000180249	0.00010928
Otu00797	Conventional	Bacteria	WS3	WS3_class_incertae_sedis	WS3_order_incertae_sedis	WS3_family_incertae_sedis	WS3_genus_incertae_sedis	WS3_order_incertae_sedis_Otu00797	0.000214259	8.20803e-05
Otu00801	Conventional	Bacteria	Proteobacteria	Deltaproteobacteria	unclassified	unclassified	unclassified	unclassified_Otu00801	0.000169557	0.000104879
Otu00803	Conventional	Bacteria	Bacteroidetes	Sphingobacteria	Sphingobacteriales	Chitinophagaceae	Segetibacter	Sphingobacteriales_Otu00803	0.000174752	0.000124414
Otu00804	Conventional	Bacteria	Bacteroidetes	Sphingobacteria	Sphingobacteriales	Saprospiraceae	Lewinella	Sphingobacteriales_Otu00804	0.00019757	8.60268e-05
Otu00817	Conventional	Bacteria	Acidobacteria	Acidobacteria_Gp2	Acidobacteria_Gp2_order_incertae_sedis	Acidobacteria_Gp2_family_incertae_sedis	Gp2	Acidobacteria_Gp2_order_incertae_sedis_Otu00817	0.000168228	9.77714e-05
Otu00818	Conventional	Bacteria	Proteobacteria	Alphaproteobacteria	Rhizobiales	Methylobacteriaceae	Methylobacterium	Rhizobiales_Otu00818	0.000176654	0.000151308
Otu00819	Conventional	Bacteria	Proteobacteria	Deltaproteobacteria	Myxococcales	unclassified	unclassified	Myxococcales_Otu00819	0.000152701	0.000147468
Otu00820	Conventional	Bacteria	Proteobacteria	unclassified	unclassified	unclassified	unclassified	unclassified_Otu00820	0.00017471	0.000139414
Otu00821	Conventional	Bacteria	Bacteroidetes	Sphingobacteria	Sphingobacteriales	Chitinophagaceae	Sediminibacterium	Sphingobacteriales_Otu00821	0.00017383	0.000113264
Otu00822	Conventional	Bacteria	Proteobacteria	Alphaproteobacteria	Rhodospirillales	unclassified	unclassified	Rhodospirillales_Otu00822	0.000185479	7.00002e-05
Otu00830	Conventional	Bacteria	Nitrospira	Nitrospira	Nitrospirales	Nitrospiraceae	Nitrospira	Nitrospirales_Otu00830	0.000173066	0.000120191
Otu00831	Conventional	Bacteria	Verrucomicrobia	Subdivision3	Subdivision3_order_incertae_sedis	Subdivision3_family_incertae_sedis	3_genus_incertae_sedis	Subdivision3_order_incertae_sedis_Otu00831	0.000156222	0.000126951
Otu00833	Conventional	Bacteria	Gemmatimonadetes	Gemmatimonadetes	Gemmatimonadales	Gemmatimonadaceae	Gemmatimonas	Gemmatimonadales_Otu00833	0.000156466	0.000127603
Otu00842	Conventional	Bacteria	Proteobacteria	Betaproteobacteria	unclassified	unclassified	unclassified	unclassified_Otu00842	0.00015055	0.000117151
Otu00845	Conventional	Bacteria	Bacteroidetes	unclassified	unclassified	unclassified	unclassified	unclassified_Otu00845	0.000149244	0.000115647
Otu00851	Conventional	Bacteria	Acidobacteria	Acidobacteria_Gp1	Acidobacteria_Gp1_order_incertae_sedis	Acidobacteria_Gp1_family_incertae_sedis	Gp1	Acidobacteria_Gp1_order_incertae_sedis_Otu00851	0.000200518	3.30963e-05
Otu00853	Conventional	Bacteria	Proteobacteria	Alphaproteobacteria	Rhodospirillales	Acetobacteraceae	Acidiphilium	Rhodospirillales_Otu00853	0.000142546	0.000127903
Otu00855	Conventional	Bacteria	Proteobacteria	Deltaproteobacteria	Myxococcales	unclassified	unclassified	Myxococcales_Otu00855	0.000139082	8.5725e-05
Otu00858	Conventional	Bacteria	Verrucomicrobia	Subdivision3	Subdivision3_order_incertae_sedis	Subdivision3_family_incertae_sedis	3_genus_incertae_sedis	Subdivision3_order_incertae_sedis_Otu00858	0.000165008	8.14415e-05
Otu00862	Conventional	Bacteria	Proteobacteria	Gammaproteobacteria	Legionellales	Coxiellaceae	Aquicella	Legionellales_Otu00862	0.000228822	4.17512e-05
Otu00863	Conventional	Bacteria	Proteobacteria	Betaproteobacteria	Burkholderiales	Burkholderiaceae	Burkholderia	Burkholderiales_Otu00863	0.000153782	0.000112234
Otu00864	Conventional	Bacteria	Proteobacteria	Betaproteobacteria	Burkholderiales	Burkholderiaceae	Chitinimonas	Burkholderiales_Otu00864	0.000225021	8.07421e-05
Otu00865	Conventional	Bacteria	Bacteroidetes	Sphingobacteria	Sphingobacteriales	Chitinophagaceae	unclassified	Sphingobacteriales_Otu00865	0.000183706	9.84147e-05
Otu00871	Conventional	Bacteria	Actinobacteria	Actinobacteria	Actinomycetales	Micromonosporaceae	Actinoplanes	Actinomycetales_Otu00871	0.000157992	0.000101407
Otu00874	Conventional	Bacteria	Bacteroidetes	unclassified	unclassified	unclassified	unclassified	unclassified_Otu00874	0.000140305	0.000138173
Otu00879	Conventional	Bacteria	Actinobacteria	Actinobacteria	Actinomycetales	Nocardiaceae	Rhodococcus	Actinomycetales_Otu00879	0.000140534	0.000129984
Otu00882	Conventional	Bacteria	Proteobacteria	Deltaproteobacteria	Myxococcales	unclassified	unclassified	Myxococcales_Otu00882	0.00017577	7.6277e-05
Otu00883	Conventional	Bacteria	Proteobacteria	Alphaproteobacteria	Rhizobiales	unclassified	unclassified	Rhizobiales_Otu00883	0.000137165	0.000136543
Otu00888	Conventional	Bacteria	Bacteroidetes	unclassified	unclassified	unclassified	unclassified	unclassified_Otu00888	0.000141947	0.000187026
Otu00891	Conventional	Bacteria	Bacteroidetes	unclassified	unclassified	unclassified	unclassified	unclassified_Otu00891	0.000145698	0.000120191
Otu00897	Conventional	Bacteria	Bacteroidetes	unclassified	unclassified	unclassified	unclassified	unclassified_Otu00897	0.000167244	6.20214e-05
Otu00898	Conventional	Bacteria	Planctomycetes	Planctomycetacia	Planctomycetales	Planctomycetaceae	unclassified	Planctomycetales_Otu00898	0.000160233	0.000124758
Otu00900	Conventional	Bacteria	Bacteroidetes	Flavobacteria	Flavobacteriales	Flavobacteriaceae	Aequorivita	Flavobacteriales_Otu00900	0.000168941	5.94452e-05
Otu00902	Conventional	Bacteria	Proteobacteria	Gammaproteobacteria	unclassified	unclassified	unclassified	unclassified_Otu00902	0.000198496	5.28997e-05
Otu00905	Conventional	Bacteria	Proteobacteria	Deltaproteobacteria	Myxococcales	Myxococcaceae	unclassified	Myxococcales_Otu00905	0.000136234	0.000116259
Otu00908	Conventional	Bacteria	Proteobacteria	Alphaproteobacteria	Sphingomonadales	Sphingomonadaceae	Sphingobium	Sphingomonadales_Otu00908	0.000187284	6.4995e-05
Otu00912	Conventional	Bacteria	Planctomycetes	Planctomycetacia	Planctomycetales	Planctomycetaceae	Singulisphaera	Planctomycetales_Otu00912	0.00013997	0.000147095
Otu00913	Conventional	Bacteria	Actinobacteria	Actinobacteria	Actinomycetales	Nocardioidaceae	unclassified	Actinomycetales_Otu00913	0.000131562	0.000106006
Otu00915	Conventional	Bacteria	Proteobacteria	Alphaproteobacteria	Rhodospirillales	unclassified	unclassified	Rhodospirillales_Otu00915	0.000145167	8.27324e-05
Otu00916	Conventional	Bacteria	Planctomycetes	Planctomycetacia	Planctomycetales	Planctomycetaceae	unclassified	Planctomycetales_Otu00916	0.000149728	0.000104504
Otu00922	Conventional	Bacteria	Proteobacteria	Gammaproteobacteria	unclassified	unclassified	unclassified	unclassified_Otu00922	0.000145055	0.000134351
Otu00923	Conventional	Bacteria	Proteobacteria	Alphaproteobacteria	Rhodospirillales	unclassified	unclassified	Rhodospirillales_Otu00923	0.000160343	0.000109267
Otu00926	Conventional	Bacteria	Armatimonadetes	Armatimonadetes_gp5_class_incertae_sedis	Armatimonadetes_gp5_order_incetae_sedis	Armatimonadetes_gp5_family_incetae_sedis	Armatimonadetes_gp5	Armatimonadetes_gp5_order_incetae_sedis_Otu00926	0.000142924	0.000104438
Otu00932	Conventional	Bacteria	Bacteroidetes	unclassified	unclassified	unclassified	unclassified	unclassified_Otu00932	0.0001703	5.27085e-05
Otu00936	Conventional	Bacteria	Proteobacteria	unclassified	unclassified	unclassified	unclassified	unclassified_Otu00936	0.000132746	9.50001e-05
Otu00937	Conventional	Bacteria	Proteobacteria	Deltaproteobacteria	Myxococcales	unclassified	unclassified	Myxococcales_Otu00937	0.000145058	0.000105292
Otu00938	Conventional	Bacteria	Armatimonadetes	Armatimonadetes_gp5_class_incertae_sedis	Armatimonadetes_gp5_order_incetae_sedis	Armatimonadetes_gp5_family_incetae_sedis	Armatimonadetes_gp5	Armatimonadetes_gp5_order_incetae_sedis_Otu00938	0.000169907	4.10808e-05
Otu00939	Conventional	Bacteria	Bacteroidetes	Sphingobacteria	Sphingobacteriales	Chitinophagaceae	unclassified	Sphingobacteriales_Otu00939	0.000168029	9.23951e-05
Otu00940	Conventional	Bacteria	Bacteroidetes	unclassified	unclassified	unclassified	unclassified	unclassified_Otu00940	0.000158969	0.000114504
Otu00941	Conventional	Bacteria	Proteobacteria	Alphaproteobacteria	unclassified	unclassified	unclassified	unclassified_Otu00941	0.000134837	0.000107721
Otu00942	Conventional	Bacteria	Proteobacteria	Alphaproteobacteria	Rhizobiales	unclassified	unclassified	Rhizobiales_Otu00942	0.000159186	8.48945e-05
Otu00944	Conventional	Bacteria	Proteobacteria	Alphaproteobacteria	unclassified	unclassified	unclassified	unclassified_Otu00944	0.00013965	9.32555e-05
Otu00950	Conventional	Bacteria	Proteobacteria	Alphaproteobacteria	Sphingomonadales	Sphingomonadaceae	Sphingomonas	Sphingomonadales_Otu00950	0.000141936	8.20159e-05
Otu00951	Conventional	Bacteria	Proteobacteria	Alphaproteobacteria	Alphaproteobacteria_order_incertae_sedis	Alphaproteobacteria_family_incertae_sedis	Rhizomicrobium	Alphaproteobacteria_order_incertae_sedis_Otu00951	0.000144338	7.13086e-05
Otu00953	Conventional	Bacteria	Bacteroidetes	Bacteroidetes_incertae_sedis_class_incertae_sedis	Bacteroidetes_incertae_sedis_order_incertae_sedis	Bacteroidetes_incertae_sedis_family_incertae_sedis	Ohtaekwangia	Bacteroidetes_incertae_sedis_order_incertae_sedis_Otu00953	0.000153344	4.47188e-05
Otu00957	Conventional	Bacteria	Bacteroidetes	unclassified	unclassified	unclassified	unclassified	unclassified_Otu00957	0.000171637	4.73431e-05
Otu00966	Conventional	Bacteria	Proteobacteria	Alphaproteobacteria	unclassified	unclassified	unclassified	unclassified_Otu00966	0.000129754	0.000149481
Otu00975	Conventional	Bacteria	Proteobacteria	Alphaproteobacteria	unclassified	unclassified	unclassified	unclassified_Otu00975	0.00016723	5.95184e-05
Otu00985	Conventional	Bacteria	Bacteroidetes	Sphingobacteria	Sphingobacteriales	Chitinophagaceae	Ferruginibacter	Sphingobacteriales_Otu00985	0.000144112	9.72565e-05
Otu00986	Conventional	Bacteria	Proteobacteria	Alphaproteobacteria	Caulobacterales	Caulobacteraceae	Phenylobacterium	Caulobacterales_Otu00986	0.000131793	8.60369e-05
Otu00987	Conventional	Bacteria	Acidobacteria	unclassified	unclassified	unclassified	unclassified	unclassified_Otu00987	0.000122972	9.11064e-05
Otu00989	Conventional	Bacteria	Bacteroidetes	Sphingobacteria	Sphingobacteriales	Chitinophagaceae	unclassified	Sphingobacteriales_Otu00989	0.000125649	0.000109517
Otu00996	Conventional	Bacteria	Verrucomicrobia	Subdivision3	Subdivision3_order_incertae_sedis	Subdivision3_family_incertae_sedis	3_genus_incertae_sedis	Subdivision3_order_incertae_sedis_Otu00996	0.000154556	6.77718e-05
Otu01003	Conventional	Bacteria	Proteobacteria	Alphaproteobacteria	Rhodospirillales	unclassified	unclassified	Rhodospirillales_Otu01003	0.000125004	0.000115841
Otu01005	Conventional	Bacteria	Acidobacteria	Acidobacteria_Gp3	Acidobacteria_Gp3_order_incertae_sedis	Acidobacteria_Gp3_family_incertae_sedis	Gp3	Acidobacteria_Gp3_order_incertae_sedis_Otu01005	0.00013468	7.97317e-05
Otu01014	Conventional	Bacteria	Actinobacteria	Actinobacteria	Actinomycetales	Nocardioidaceae	Kribbella	Actinomycetales_Otu01014	0.000141478	0.000100745
Otu01022	Conventional	Bacteria	Proteobacteria	Deltaproteobacteria	unclassified	unclassified	unclassified	unclassified_Otu01022	0.000123867	9.36658e-05
Otu01028	Conventional	Bacteria	Bacteroidetes	Sphingobacteria	Sphingobacteriales	Chitinophagaceae	unclassified	Sphingobacteriales_Otu01028	0.000125937	8.00409e-05
Otu01031	Conventional	Bacteria	Acidobacteria	Acidobacteria_Gp10	Acidobacteria_Gp10_order_incertae_sedis	Acidobacteria_Gp10_family_incertae_sedis	Gp10	Acidobacteria_Gp10_order_incertae_sedis_Otu01031	0.000133699	5.38223e-05
Otu01033	Conventional	Archaea	Crenarchaeota	Thermoprotei	unclassified	unclassified	unclassified	unclassified_Otu01033	0.000134728	5.79493e-05
Otu01035	Conventional	Bacteria	Proteobacteria	Gammaproteobacteria	unclassified	unclassified	unclassified	unclassified_Otu01035	0.00013201	9.89423e-05
Otu01040	Conventional	Bacteria	Proteobacteria	Alphaproteobacteria	Rhizobiales	Rhodobiaceae	Parvibaculum	Rhizobiales_Otu01040	0.000141853	4.69708e-05
Otu01047	Conventional	Bacteria	Proteobacteria	Alphaproteobacteria	Rhizobiales	Xanthobacteraceae	Labrys	Rhizobiales_Otu01047	0.000115223	8.0155e-05
Otu01051	Conventional	Bacteria	Proteobacteria	Alphaproteobacteria	Rhizobiales	Methylobacteriaceae	Methylobacterium	Rhizobiales_Otu01051	0.00012549	9.37757e-05
Otu01052	Conventional	Bacteria	Bacteroidetes	Sphingobacteria	Sphingobacteriales	Sphingobacteriaceae	unclassified	Sphingobacteriales_Otu01052	0.000118788	9.93295e-05
Otu01058	Conventional	Bacteria	Proteobacteria	Gammaproteobacteria	Xanthomonadales	Sinobacteraceae	unclassified	Xanthomonadales_Otu01058	0.000145878	5.88422e-05
Otu01061	Conventional	Bacteria	Proteobacteria	Deltaproteobacteria	Bdellovibrionales	Bdellovibrionaceae	Bdellovibrio	Bdellovibrionales_Otu01061	0.00012944	5.34361e-05
Otu01066	Conventional	Bacteria	Proteobacteria	unclassified	unclassified	unclassified	unclassified	unclassified_Otu01066	0.000127006	8.2095e-05
Otu01076	Conventional	Bacteria	Chloroflexi	Anaerolineae	Anaerolineales	Anaerolineaceae	unclassified	Anaerolineales_Otu01076	0.000131215	8.87014e-05
Otu01077	Conventional	Bacteria	Acidobacteria	Acidobacteria_Gp1	Acidobacteria_Gp1_order_incertae_sedis	Acidobacteria_Gp1_family_incertae_sedis	Gp1	Acidobacteria_Gp1_order_incertae_sedis_Otu01077	0.000129389	7.05238e-05
Otu01078	Conventional	Bacteria	Actinobacteria	Actinobacteria	Actinomycetales	Microbacteriaceae	Leucobacter	Actinomycetales_Otu01078	0.000126654	7.30672e-05
Otu01086	Conventional	Bacteria	Armatimonadetes	Armatimonadetes_gp5_class_incertae_sedis	Armatimonadetes_gp5_order_incetae_sedis	Armatimonadetes_gp5_family_incetae_sedis	Armatimonadetes_gp5	Armatimonadetes_gp5_order_incetae_sedis_Otu01086	0.000109534	7.59054e-05
Otu01088	Conventional	Bacteria	Proteobacteria	Alphaproteobacteria	unclassified	unclassified	unclassified	unclassified_Otu01088	0.000112367	6.96235e-05
Otu01090	Conventional	Bacteria	Proteobacteria	Gammaproteobacteria	unclassified	unclassified	unclassified	unclassified_Otu01090	0.000117747	8.03915e-05
Otu01105	Conventional	Bacteria	Bacteroidetes	unclassified	unclassified	unclassified	unclassified	unclassified_Otu01105	0.000122645	8.73993e-05
Otu01110	Conventional	Bacteria	Proteobacteria	Alphaproteobacteria	Rhizobiales	unclassified	unclassified	Rhizobiales_Otu01110	0.000111929	7.14418e-05
Otu01111	Conventional	Bacteria	Actinobacteria	Actinobacteria	unclassified	unclassified	unclassified	unclassified_Otu01111	0.000110268	7.23141e-05
Otu01114	Conventional	Bacteria	Acidobacteria	Acidobacteria_Gp1	Acidobacteria_Gp1_order_incertae_sedis	Acidobacteria_Gp1_family_incertae_sedis	Gp1	Acidobacteria_Gp1_order_incertae_sedis_Otu01114	0.000105967	8.33149e-05
Otu01115	Conventional	Bacteria	Proteobacteria	Alphaproteobacteria	Rhizobiales	unclassified	unclassified	Rhizobiales_Otu01115	0.000109439	0.000114415
Otu01117	Conventional	Bacteria	Bacteroidetes	Sphingobacteria	Sphingobacteriales	Chitinophagaceae	Sediminibacterium	Sphingobacteriales_Otu01117	0.000103761	8.5156e-05
Otu01119	Conventional	Bacteria	Proteobacteria	Deltaproteobacteria	Myxococcales	unclassified	unclassified	Myxococcales_Otu01119	0.000106804	8.1875e-05
Otu01123	Conventional	Bacteria	Bacteroidetes	Sphingobacteria	Sphingobacteriales	Sphingobacteriaceae	Pedobacter	Sphingobacteriales_Otu01123	0.000146771	6.16581e-05
Otu01125	Conventional	Bacteria	Planctomycetes	Planctomycetacia	Planctomycetales	Planctomycetaceae	Planctomyces	Planctomycetales_Otu01125	0.000104848	0.000109157
Otu01126	Conventional	Bacteria	Bacteroidetes	unclassified	unclassified	unclassified	unclassified	unclassified_Otu01126	0.000144606	4.11992e-05
Otu01129	Conventional	Bacteria	Firmicutes	Bacilli	Bacillales	Paenibacillaceae_1	Paenibacillus	Bacillales_Otu01129	0.000117756	4.62337e-05
Otu01130	Conventional	Bacteria	Acidobacteria	Acidobacteria_Gp3	Acidobacteria_Gp3_order_incertae_sedis	Acidobacteria_Gp3_family_incertae_sedis	Gp3	Acidobacteria_Gp3_order_incertae_sedis_Otu01130	0.000113352	6.35549e-05
Otu01132	Conventional	Bacteria	Bacteroidetes	Sphingobacteria	Sphingobacteriales	Chitinophagaceae	unclassified	Sphingobacteriales_Otu01132	0.000131917	5.87135e-05
Otu01137	Conventional	Bacteria	Acidobacteria	Acidobacteria_Gp3	Acidobacteria_Gp3_order_incertae_sedis	Acidobacteria_Gp3_family_incertae_sedis	Gp3	Acidobacteria_Gp3_order_incertae_sedis_Otu01137	0.000126268	5.76465e-05
Otu01140	Conventional	Bacteria	Proteobacteria	Alphaproteobacteria	Rhizobiales	unclassified	unclassified	Rhizobiales_Otu01140	0.000117947	4.81092e-05
Otu01145	Conventional	Bacteria	Deinococcus-Thermus	Deinococci	Deinococcales	Trueperaceae	Truepera	Deinococcales_Otu01145	0.000114363	7.41718e-05
Otu01147	Conventional	Bacteria	Acidobacteria	Acidobacteria_Gp22	Acidobacteria_Gp22_order_incertae_sedis	Acidobacteria_Gp22_family_incertae_sedis	Gp22	Acidobacteria_Gp22_order_incertae_sedis_Otu01147	0.000116305	7.29828e-05
Otu01152	Conventional	Bacteria	Bacteroidetes	unclassified	unclassified	unclassified	unclassified	unclassified_Otu01152	0.000105903	9.10381e-05
Otu01157	Conventional	Bacteria	Gemmatimonadetes	Gemmatimonadetes	Gemmatimonadales	Gemmatimonadaceae	Gemmatimonas	Gemmatimonadales_Otu01157	0.000105603	7.06344e-05
Otu01170	Conventional	Bacteria	Proteobacteria	Deltaproteobacteria	Myxococcales	Polyangiaceae	unclassified	Myxococcales_Otu01170	0.000111979	6.05918e-05
Otu01172	Conventional	Bacteria	Proteobacteria	Betaproteobacteria	unclassified	unclassified	unclassified	unclassified_Otu01172	0.000118824	7.18569e-05
Otu01174	Conventional	Bacteria	Bacteroidetes	Sphingobacteria	Sphingobacteriales	Chitinophagaceae	unclassified	Sphingobacteriales_Otu01174	0.000119933	5.56837e-05
Otu01176	Conventional	Bacteria	Actinobacteria	Actinobacteria	unclassified	unclassified	unclassified	unclassified_Otu01176	9.77324e-05	8.42573e-05
Otu01178	Conventional	Bacteria	Proteobacteria	Deltaproteobacteria	Bdellovibrionales	Bdellovibrionaceae	Bdellovibrio	Bdellovibrionales_Otu01178	0.000112045	4.89964e-05
Otu01180	Conventional	Bacteria	Verrucomicrobia	Subdivision3	Subdivision3_order_incertae_sedis	Subdivision3_family_incertae_sedis	3_genus_incertae_sedis	Subdivision3_order_incertae_sedis_Otu01180	0.00012398	6.50954e-05
Otu01189	Conventional	Bacteria	Firmicutes	Bacilli	Bacillales	Pasteuriaceae	Pasteuria	Bacillales_Otu01189	0.000107832	7.83806e-05
Otu01196	Conventional	Bacteria	Actinobacteria	Actinobacteria	Actinomycetales	unclassified	unclassified	Actinomycetales_Otu01196	9.89727e-05	5.35668e-05
Otu01197	Conventional	Bacteria	Proteobacteria	Deltaproteobacteria	unclassified	unclassified	unclassified	unclassified_Otu01197	0.000104126	8.72611e-05
Otu01198	Conventional	Bacteria	Bacteroidetes	Sphingobacteria	Sphingobacteriales	Chitinophagaceae	unclassified	Sphingobacteriales_Otu01198	0.000122315	4.95063e-05
Otu01204	Conventional	Bacteria	Proteobacteria	Deltaproteobacteria	Myxococcales	unclassified	unclassified	Myxococcales_Otu01204	9.17986e-05	8.42122e-05
Otu01206	Conventional	Bacteria	Bacteroidetes	Sphingobacteria	Sphingobacteriales	Chitinophagaceae	unclassified	Sphingobacteriales_Otu01206	0.000109595	4.77623e-05
Otu01209	Conventional	Bacteria	Actinobacteria	Actinobacteria	Actinomycetales	Nocardioidaceae	unclassified	Actinomycetales_Otu01209	0.000121191	4.02475e-05
Otu01210	Conventional	Bacteria	Bacteroidetes	Sphingobacteria	Sphingobacteriales	Chitinophagaceae	unclassified	Sphingobacteriales_Otu01210	0.000101218	5.58162e-05
Otu01214	Conventional	Bacteria	Proteobacteria	Gammaproteobacteria	unclassified	unclassified	unclassified	unclassified_Otu01214	0.000115622	3.58053e-05
Otu01215	Conventional	Bacteria	Proteobacteria	Betaproteobacteria	Burkholderiales	Oxalobacteraceae	unclassified	Burkholderiales_Otu01215	0.000116185	4.0953e-05
Otu01218	Conventional	Bacteria	Proteobacteria	Gammaproteobacteria	unclassified	unclassified	unclassified	unclassified_Otu01218	9.18063e-05	8.01228e-05
Otu01220	Conventional	Bacteria	Actinobacteria	Actinobacteria	Actinomycetales	Nocardioidaceae	Nocardioides	Actinomycetales_Otu01220	9.69038e-05	5.58851e-05
Otu01232	Conventional	Bacteria	Proteobacteria	Betaproteobacteria	Burkholderiales	unclassified	unclassified	Burkholderiales_Otu01232	0.000109982	4.55712e-05
Otu01239	Conventional	Bacteria	Planctomycetes	Planctomycetacia	Planctomycetales	Planctomycetaceae	unclassified	Planctomycetales_Otu01239	0.000117157	6.58338e-05
Otu01245	Conventional	Bacteria	Proteobacteria	Gammaproteobacteria	unclassified	unclassified	unclassified	unclassified_Otu01245	0.000108071	3.71975e-05
Otu01252	Conventional	Bacteria	Proteobacteria	Alphaproteobacteria	unclassified	unclassified	unclassified	unclassified_Otu01252	9.14122e-05	7.35455e-05
Otu01257	Conventional	Bacteria	Armatimonadetes	Armatimonadetes_gp5_class_incertae_sedis	Armatimonadetes_gp5_order_incetae_sedis	Armatimonadetes_gp5_family_incetae_sedis	Armatimonadetes_gp5	Armatimonadetes_gp5_order_incetae_sedis_Otu01257	9.69911e-05	4.32287e-05
Otu01260	Conventional	Bacteria	Proteobacteria	Betaproteobacteria	unclassified	unclassified	unclassified	unclassified_Otu01260	0.000115064	5.30368e-05
Otu01263	Conventional	Bacteria	Proteobacteria	Deltaproteobacteria	Bdellovibrionales	Bdellovibrionaceae	Vampirovibrio	Bdellovibrionales_Otu01263	8.60036e-05	0.000104179
Otu01275	Conventional	Bacteria	Armatimonadetes	Armatimonadetes_gp5_class_incertae_sedis	Armatimonadetes_gp5_order_incetae_sedis	Armatimonadetes_gp5_family_incetae_sedis	Armatimonadetes_gp5	Armatimonadetes_gp5_order_incetae_sedis_Otu01275	8.96636e-05	7.02724e-05
Otu01277	Conventional	Bacteria	Proteobacteria	Gammaproteobacteria	Xanthomonadales	Sinobacteraceae	unclassified	Xanthomonadales_Otu01277	8.90201e-05	6.24622e-05
Otu01278	Conventional	Bacteria	Actinobacteria	Actinobacteria	unclassified	unclassified	unclassified	unclassified_Otu01278	0.000109856	5.92787e-05
Otu01279	Conventional	Bacteria	Bacteroidetes	Sphingobacteria	Sphingobacteriales	Chitinophagaceae	Chitinophaga	Sphingobacteriales_Otu01279	0.00011074	3.7898e-05
Otu01281	Conventional	Bacteria	Proteobacteria	Deltaproteobacteria	Myxococcales	unclassified	unclassified	Myxococcales_Otu01281	9.38712e-05	4.84733e-05
Otu01284	Conventional	Bacteria	Bacteroidetes	unclassified	unclassified	unclassified	unclassified	unclassified_Otu01284	8.91527e-05	8.39603e-05
Otu01289	Conventional	Bacteria	Proteobacteria	Betaproteobacteria	unclassified	unclassified	unclassified	unclassified_Otu01289	9.77245e-05	6.5412e-05
Otu01291	Conventional	Bacteria	Actinobacteria	Actinobacteria	Actinomycetales	unclassified	unclassified	Actinomycetales_Otu01291	9.33705e-05	7.59229e-05
Otu01297	Conventional	Bacteria	Acidobacteria	Acidobacteria_Gp1	Acidobacteria_Gp1_order_incertae_sedis	Acidobacteria_Gp1_family_incertae_sedis	Gp1	Acidobacteria_Gp1_order_incertae_sedis_Otu01297	0.00010636	2.21489e-05
Otu01299	Conventional	Bacteria	Proteobacteria	Deltaproteobacteria	Myxococcales	unclassified	unclassified	Myxococcales_Otu01299	9.1299e-05	4.87601e-05
Otu01306	Conventional	Bacteria	Acidobacteria	Acidobacteria_Gp1	Acidobacteria_Gp1_order_incertae_sedis	Acidobacteria_Gp1_family_incertae_sedis	Gp1	Acidobacteria_Gp1_order_incertae_sedis_Otu01306	7.75502e-05	7.15646e-05
Otu01307	Conventional	Bacteria	Proteobacteria	Alphaproteobacteria	Sphingomonadales	Sphingomonadaceae	Sphingomonas	Sphingomonadales_Otu01307	0.000102221	4.68065e-05
Otu01310	Conventional	Bacteria	Bacteroidetes	Bacteroidia	Bacteroidales	Marinilabiaceae	Alkaliflexus	Bacteroidales_Otu01310	9.85278e-05	2.07249e-05
Otu01315	Conventional	Bacteria	Actinobacteria	Actinobacteria	Acidimicrobiales	unclassified	unclassified	Acidimicrobiales_Otu01315	8.75937e-05	5.65544e-05
Otu01317	Conventional	Bacteria	Verrucomicrobia	Opitutae	Opitutales	Opitutaceae	Opitutus	Opitutales_Otu01317	0.0001068	3.93707e-05
Otu01318	Conventional	Bacteria	Bacteroidetes	Bacteroidia	Bacteroidales	Porphyromonadaceae	Petrimonas	Bacteroidales_Otu01318	0.000105725	3.02654e-05
Otu01321	Conventional	Bacteria	Bacteroidetes	unclassified	unclassified	unclassified	unclassified	unclassified_Otu01321	7.97145e-05	5.53013e-05
Otu01326	Conventional	Bacteria	Proteobacteria	Alphaproteobacteria	unclassified	unclassified	unclassified	unclassified_Otu01326	9.00178e-05	4.83252e-05
Otu01327	Conventional	Bacteria	Proteobacteria	Gammaproteobacteria	Xanthomonadales	Xanthomonadaceae	unclassified	Xanthomonadales_Otu01327	8.17406e-05	5.62139e-05
Otu01334	Conventional	Bacteria	Proteobacteria	Deltaproteobacteria	Bdellovibrionales	Bdellovibrionaceae	Bdellovibrio	Bdellovibrionales_Otu01334	7.90242e-05	5.46962e-05
Otu01336	Conventional	Bacteria	Verrucomicrobia	Subdivision3	Subdivision3_order_incertae_sedis	Subdivision3_family_incertae_sedis	3_genus_incertae_sedis	Subdivision3_order_incertae_sedis_Otu01336	8.84503e-05	3.64022e-05
Otu01339	Conventional	Bacteria	Proteobacteria	Alphaproteobacteria	Rhodospirillales	unclassified	unclassified	Rhodospirillales_Otu01339	7.82923e-05	8.0148e-05
Otu01342	Conventional	Bacteria	Verrucomicrobia	unclassified	unclassified	unclassified	unclassified	unclassified_Otu01342	9.08374e-05	6.68899e-05
Otu01344	Conventional	Bacteria	Proteobacteria	Alphaproteobacteria	unclassified	unclassified	unclassified	unclassified_Otu01344	9.90211e-05	4.12672e-05
Otu01347	Conventional	Bacteria	Verrucomicrobia	Spartobacteria	Spartobacteria_order_incertae_sedis	Spartobacteria_family_incertae_sedis	Spartobacteria_genera_incertae_sedis	Spartobacteria_order_incertae_sedis_Otu01347	0.000103754	5.16241e-05
Otu01348	Conventional	Bacteria	Proteobacteria	Deltaproteobacteria	Myxococcales	Cystobacteraceae	Cystobacter	Myxococcales_Otu01348	0.000100758	4.70522e-05
Otu01350	Conventional	Bacteria	Proteobacteria	Alphaproteobacteria	Sphingomonadales	Sphingomonadaceae	unclassified	Sphingomonadales_Otu01350	0.000100444	4.84878e-05
Otu01354	Conventional	Bacteria	Proteobacteria	Deltaproteobacteria	Myxococcales	unclassified	unclassified	Myxococcales_Otu01354	9.14323e-05	6.13394e-05
Otu01360	Conventional	Bacteria	Bacteroidetes	Sphingobacteria	Sphingobacteriales	Chitinophagaceae	unclassified	Sphingobacteriales_Otu01360	0.000101582	6.15256e-05
Otu01368	Conventional	Bacteria	Bacteroidetes	unclassified	unclassified	unclassified	unclassified	unclassified_Otu01368	8.6574e-05	6.03356e-05
Otu01370	Conventional	Bacteria	Proteobacteria	Alphaproteobacteria	Rhizobiales	Hyphomicrobiaceae	unclassified	Rhizobiales_Otu01370	9.78042e-05	5.07939e-05
Otu01371	Conventional	Bacteria	Proteobacteria	Deltaproteobacteria	Myxococcales	unclassified	unclassified	Myxococcales_Otu01371	7.55808e-05	5.58099e-05
Otu01372	Conventional	Bacteria	Bacteroidetes	unclassified	unclassified	unclassified	unclassified	unclassified_Otu01372	8.5958e-05	7.67302e-05
Otu01380	Conventional	Bacteria	Bacteroidetes	unclassified	unclassified	unclassified	unclassified	unclassified_Otu01380	0.000102744	3.21103e-05
Otu01385	Conventional	Bacteria	Proteobacteria	Gammaproteobacteria	Legionellales	Coxiellaceae	Aquicella	Legionellales_Otu01385	0.000104477	1.82592e-05
Otu01389	Conventional	Bacteria	Proteobacteria	Gammaproteobacteria	unclassified	unclassified	unclassified	unclassified_Otu01389	0.000102312	3.90213e-05
Otu01394	Conventional	Bacteria	Proteobacteria	Alphaproteobacteria	Rhizobiales	unclassified	unclassified	Rhizobiales_Otu01394	8.1228e-05	7.0857e-05
Otu01395	Conventional	Bacteria	Acidobacteria	Acidobacteria_Gp2	Acidobacteria_Gp2_order_incertae_sedis	Acidobacteria_Gp2_family_incertae_sedis	Gp2	Acidobacteria_Gp2_order_incertae_sedis_Otu01395	8.38713e-05	4.00441e-05
Otu01396	Conventional	Bacteria	Bacteroidetes	Sphingobacteria	Sphingobacteriales	Saprospiraceae	unclassified	Sphingobacteriales_Otu01396	8.60383e-05	4.16123e-05
Otu01399	Conventional	Bacteria	Bacteroidetes	unclassified	unclassified	unclassified	unclassified	unclassified_Otu01399	8.7372e-05	3.84767e-05
Otu01400	Conventional	Bacteria	Proteobacteria	Alphaproteobacteria	Rhizobiales	unclassified	unclassified	Rhizobiales_Otu01400	8.9006e-05	2.50971e-05
Otu01405	Conventional	Bacteria	Proteobacteria	Alphaproteobacteria	Rhodospirillales	unclassified	unclassified	Rhodospirillales_Otu01405	7.85693e-05	4.9933e-05
Otu01410	Conventional	Bacteria	Proteobacteria	Alphaproteobacteria	unclassified	unclassified	unclassified	unclassified_Otu01410	8.45329e-05	6.55667e-05
Otu01411	Conventional	Bacteria	Bacteroidetes	Sphingobacteria	Sphingobacteriales	Chitinophagaceae	unclassified	Sphingobacteriales_Otu01411	8.58079e-05	5.50015e-05
Otu01414	Conventional	Bacteria	Proteobacteria	Gammaproteobacteria	unclassified	unclassified	unclassified	unclassified_Otu01414	9.33829e-05	2.53416e-05
Otu01415	Conventional	Bacteria	Proteobacteria	Deltaproteobacteria	Myxococcales	unclassified	unclassified	Myxococcales_Otu01415	7.09757e-05	5.26647e-05
Otu01420	Conventional	Bacteria	Proteobacteria	Gammaproteobacteria	Pseudomonadales	Pseudomonadaceae	Pseudomonas	Pseudomonadales_Otu01420	8.40683e-05	5.65125e-05
Otu01433	Conventional	Bacteria	Proteobacteria	Gammaproteobacteria	unclassified	unclassified	unclassified	unclassified_Otu01433	8.63163e-05	1.963e-05
Otu01448	Conventional	Bacteria	Bacteroidetes	Sphingobacteria	Sphingobacteriales	unclassified	unclassified	Sphingobacteriales_Otu01448	0.000116042	1.07802e-05
Otu01449	Conventional	Bacteria	Acidobacteria	Acidobacteria_Gp1	Acidobacteria_Gp1_order_incertae_sedis	Acidobacteria_Gp1_family_incertae_sedis	Gp1	Acidobacteria_Gp1_order_incertae_sedis_Otu01449	7.21511e-05	8.30366e-05
Otu01460	Conventional	Bacteria	Bacteroidetes	unclassified	unclassified	unclassified	unclassified	unclassified_Otu01460	8.85566e-05	7.00639e-05
Otu01465	Conventional	Bacteria	Bacteroidetes	Sphingobacteria	Sphingobacteriales	Chitinophagaceae	unclassified	Sphingobacteriales_Otu01465	8.0826e-05	4.93178e-05
Otu01467	Conventional	Bacteria	Bacteroidetes	unclassified	unclassified	unclassified	unclassified	unclassified_Otu01467	8.02005e-05	5.38776e-05
Otu01474	Conventional	Bacteria	Proteobacteria	unclassified	unclassified	unclassified	unclassified	unclassified_Otu01474	8.69966e-05	2.62107e-05
Otu01476	Conventional	Bacteria	Acidobacteria	Acidobacteria_Gp2	Acidobacteria_Gp2_order_incertae_sedis	Acidobacteria_Gp2_family_incertae_sedis	Gp2	Acidobacteria_Gp2_order_incertae_sedis_Otu01476	9.62204e-05	1.32702e-05
Otu01482	Conventional	Bacteria	Gemmatimonadetes	Gemmatimonadetes	Gemmatimonadales	Gemmatimonadaceae	Gemmatimonas	Gemmatimonadales_Otu01482	8.92287e-05	2.71074e-05
Otu01503	Conventional	Bacteria	Bacteroidetes	unclassified	unclassified	unclassified	unclassified	unclassified_Otu01503	6.93208e-05	5.41599e-05
Otu01504	Conventional	Bacteria	Gemmatimonadetes	Gemmatimonadetes	Gemmatimonadales	Gemmatimonadaceae	Gemmatimonas	Gemmatimonadales_Otu01504	7.56306e-05	8.89421e-05
Otu01518	Conventional	Bacteria	Proteobacteria	Alphaproteobacteria	Rhodospirillales	unclassified	unclassified	Rhodospirillales_Otu01518	8.40345e-05	2.54937e-05
Otu01519	Conventional	Bacteria	Actinobacteria	Actinobacteria	Actinomycetales	Geodermatophilaceae	Blastococcus	Actinomycetales_Otu01519	6.92747e-05	5.2476e-05
Otu01520	Conventional	Bacteria	Proteobacteria	Alphaproteobacteria	Rhodospirillales	unclassified	unclassified	Rhodospirillales_Otu01520	7.00246e-05	3.68563e-05
Otu01529	Conventional	Bacteria	Proteobacteria	Betaproteobacteria	unclassified	unclassified	unclassified	unclassified_Otu01529	9.37367e-05	3.21354e-05
Otu01531	Conventional	Bacteria	Actinobacteria	Actinobacteria	Acidimicrobiales	Acidimicrobiaceae	unclassified	Acidimicrobiales_Otu01531	8.02244e-05	3.3285e-05
Otu01532	Conventional	Bacteria	Proteobacteria	Alphaproteobacteria	Rhodospirillales	Acetobacteraceae	unclassified	Rhodospirillales_Otu01532	7.1585e-05	3.47432e-05
Otu01533	Conventional	Bacteria	Proteobacteria	Alphaproteobacteria	Rhizobiales	Hyphomicrobiaceae	unclassified	Rhizobiales_Otu01533	6.77497e-05	3.42947e-05
Otu01535	Conventional	Bacteria	Proteobacteria	Deltaproteobacteria	Myxococcales	unclassified	unclassified	Myxococcales_Otu01535	6.23764e-05	2.64337e-05
Otu01536	Conventional	Bacteria	Acidobacteria	Acidobacteria_Gp3	Acidobacteria_Gp3_order_incertae_sedis	Acidobacteria_Gp3_family_incertae_sedis	Gp3	Acidobacteria_Gp3_order_incertae_sedis_Otu01536	8.08756e-05	5.01128e-05
Otu01537	Conventional	Bacteria	Bacteroidetes	Flavobacteria	Flavobacteriales	unclassified	unclassified	Flavobacteriales_Otu01537	8.44056e-05	3.98307e-05
Otu01552	Conventional	Bacteria	Actinobacteria	Actinobacteria	Actinomycetales	Nocardiaceae	Rhodococcus	Actinomycetales_Otu01552	7.04809e-05	5.36611e-05
Otu01554	Conventional	Bacteria	Proteobacteria	Deltaproteobacteria	Myxococcales	Polyangiaceae	unclassified	Myxococcales_Otu01554	6.81222e-05	4.21302e-05
Otu01557	Conventional	Bacteria	Proteobacteria	Alphaproteobacteria	Caulobacterales	Caulobacteraceae	Phenylobacterium	Caulobacterales_Otu01557	8.29009e-05	2.76096e-05
Otu01558	Conventional	Bacteria	Proteobacteria	Gammaproteobacteria	unclassified	unclassified	unclassified	unclassified_Otu01558	8.67484e-05	1.34022e-05
Otu01562	Conventional	Bacteria	Proteobacteria	Alphaproteobacteria	Rhizobiales	Bradyrhizobiaceae	unclassified	Rhizobiales_Otu01562	6.12386e-05	6.52094e-05
Otu01589	Conventional	Bacteria	Bacteroidetes	Sphingobacteria	Sphingobacteriales	Sphingobacteriaceae	unclassified	Sphingobacteriales_Otu01589	6.46005e-05	3.99555e-05
Otu01590	Conventional	Bacteria	Proteobacteria	Alphaproteobacteria	unclassified	unclassified	unclassified	unclassified_Otu01590	7.55013e-05	4.88129e-05
Otu01591	Conventional	Bacteria	Actinobacteria	Actinobacteria	unclassified	unclassified	unclassified	unclassified_Otu01591	6.1005e-05	4.2148e-05
Otu01597	Conventional	Bacteria	Proteobacteria	Betaproteobacteria	Burkholderiales	Oxalobacteraceae	Undibacterium	Burkholderiales_Otu01597	9.6698e-05	1.10406e-05
Otu01603	Conventional	Bacteria	Bacteroidetes	Sphingobacteria	Sphingobacteriales	Chitinophagaceae	unclassified	Sphingobacteriales_Otu01603	7.53672e-05	4.10722e-05
Otu01605	Conventional	Bacteria	Proteobacteria	Alphaproteobacteria	unclassified	unclassified	unclassified	unclassified_Otu01605	6.44435e-05	5.37818e-05
Otu01606	Conventional	Bacteria	Proteobacteria	unclassified	unclassified	unclassified	unclassified	unclassified_Otu01606	6.37942e-05	4.65158e-05
Otu01612	Conventional	Bacteria	Proteobacteria	Deltaproteobacteria	Myxococcales	unclassified	unclassified	Myxococcales_Otu01612	6.28275e-05	3.46337e-05
Otu01627	Conventional	Bacteria	Proteobacteria	unclassified	unclassified	unclassified	unclassified	unclassified_Otu01627	6.04813e-05	4.27044e-05
Otu01628	Conventional	Bacteria	Acidobacteria	Acidobacteria_Gp15	Acidobacteria_Gp15_order_incertae_sedis	Acidobacteria_Gp15_family_incertae_sedis	Gp15	Acidobacteria_Gp15_order_incertae_sedis_Otu01628	7.28246e-05	1.94269e-05
Otu01630	Conventional	Bacteria	Proteobacteria	Betaproteobacteria	Rhodocyclales	Rhodocyclaceae	unclassified	Rhodocyclales_Otu01630	7.71558e-05	2.81791e-05
Otu01633	Conventional	Bacteria	Actinobacteria	Actinobacteria	Actinomycetales	Geodermatophilaceae	unclassified	Actinomycetales_Otu01633	5.96575e-05	4.1994e-05
Otu01634	Conventional	Bacteria	Firmicutes	Bacilli	Bacillales	Paenibacillaceae_1	unclassified	Bacillales_Otu01634	6.51804e-05	5.10664e-05
Otu01640	Conventional	Bacteria	Proteobacteria	Alphaproteobacteria	Rhodospirillales	unclassified	unclassified	Rhodospirillales_Otu01640	6.16517e-05	4.78196e-05
Otu01643	Conventional	Bacteria	Planctomycetes	Planctomycetacia	Planctomycetales	Planctomycetaceae	unclassified	Planctomycetales_Otu01643	7.41348e-05	4.81707e-05
Otu01649	Conventional	Bacteria	Proteobacteria	Deltaproteobacteria	Myxococcales	unclassified	unclassified	Myxococcales_Otu01649	6.55769e-05	6.66227e-05
Otu01654	Conventional	Bacteria	Bacteroidetes	Sphingobacteria	Sphingobacteriales	Cytophagaceae	Hymenobacter	Sphingobacteriales_Otu01654	8.2529e-05	3.57108e-05
Otu01657	Conventional	Bacteria	Bacteroidetes	Sphingobacteria	Sphingobacteriales	Chitinophagaceae	unclassified	Sphingobacteriales_Otu01657	7.20176e-05	2.29608e-05
Otu01662	Conventional	Bacteria	Proteobacteria	Alphaproteobacteria	unclassified	unclassified	unclassified	unclassified_Otu01662	7.06422e-05	3.44125e-05
Otu01663	Conventional	Bacteria	Proteobacteria	Alphaproteobacteria	Rhodospirillales	Rhodospirillaceae	unclassified	Rhodospirillales_Otu01663	5.38203e-05	5.12269e-05
Otu01669	Conventional	Bacteria	Acidobacteria	Acidobacteria_Gp22	Acidobacteria_Gp22_order_incertae_sedis	Acidobacteria_Gp22_family_incertae_sedis	Gp22	Acidobacteria_Gp22_order_incertae_sedis_Otu01669	7.71258e-05	1.01555e-05
Otu01678	Conventional	Bacteria	Proteobacteria	Deltaproteobacteria	Myxococcales	Polyangiaceae	Chondromyces	Myxococcales_Otu01678	6.11758e-05	3.80733e-05
Otu01679	Conventional	Bacteria	Firmicutes	Bacilli	Bacillales	unclassified	unclassified	Bacillales_Otu01679	9.43701e-05	2.564e-06
Otu01680	Conventional	Bacteria	Proteobacteria	Gammaproteobacteria	unclassified	unclassified	unclassified	unclassified_Otu01680	7.16325e-05	4.66866e-05
Otu01689	Conventional	Bacteria	Proteobacteria	Betaproteobacteria	unclassified	unclassified	unclassified	unclassified_Otu01689	8.28755e-05	2.16441e-05
Otu01696	Conventional	Bacteria	Proteobacteria	Alphaproteobacteria	Rhodobacterales	Rhodobacteraceae	Amaricoccus	Rhodobacterales_Otu01696	6.77215e-05	2.99574e-05
Otu01699	Conventional	Bacteria	Proteobacteria	Alphaproteobacteria	Rhodospirillales	Acetobacteraceae	unclassified	Rhodospirillales_Otu01699	5.62415e-05	3.68162e-05
Otu01701	Conventional	Bacteria	Proteobacteria	unclassified	unclassified	unclassified	unclassified	unclassified_Otu01701	6.2732e-05	3.16337e-05
Otu01702	Conventional	Bacteria	Proteobacteria	Gammaproteobacteria	unclassified	unclassified	unclassified	unclassified_Otu01702	6.30996e-05	2.93222e-05
Otu01710	Conventional	Bacteria	Planctomycetes	Planctomycetacia	Planctomycetales	Planctomycetaceae	unclassified	Planctomycetales_Otu01710	7.14647e-05	3.08019e-05
Otu01715	Conventional	Bacteria	Proteobacteria	Alphaproteobacteria	unclassified	unclassified	unclassified	unclassified_Otu01715	5.14303e-05	3.63061e-05
Otu01717	Conventional	Bacteria	Proteobacteria	Gammaproteobacteria	unclassified	unclassified	unclassified	unclassified_Otu01717	8.14419e-05	1.43833e-05
Otu01718	Conventional	Bacteria	Acidobacteria	Acidobacteria_Gp6	Acidobacteria_Gp6_order_incertae_sedis	Acidobacteria_Gp6_family_incertae_sedis	Gp6	Acidobacteria_Gp6_order_incertae_sedis_Otu01718	6.28883e-05	4.37683e-05
Otu01719	Conventional	Bacteria	Bacteroidetes	unclassified	unclassified	unclassified	unclassified	unclassified_Otu01719	6.09363e-05	2.1673e-05
Otu01724	Conventional	Bacteria	Bacteroidetes	unclassified	unclassified	unclassified	unclassified	unclassified_Otu01724	5.72702e-05	3.74443e-05
Otu01737	Conventional	Bacteria	Bacteroidetes	Sphingobacteria	Sphingobacteriales	Chitinophagaceae	unclassified	Sphingobacteriales_Otu01737	7.74219e-05	2.42846e-05
Otu01745	Conventional	Bacteria	Proteobacteria	Gammaproteobacteria	Xanthomonadales	Sinobacteraceae	Steroidobacter	Xanthomonadales_Otu01745	9.06289e-05	2.68257e-05
Otu01746	Conventional	Bacteria	Bacteroidetes	Sphingobacteria	Sphingobacteriales	Chitinophagaceae	Flavitalea	Sphingobacteriales_Otu01746	6.22323e-05	2.4808e-05
Otu01749	Conventional	Bacteria	Proteobacteria	Alphaproteobacteria	unclassified	unclassified	unclassified	unclassified_Otu01749	7.61133e-05	1.43099e-05
Otu01757	Conventional	Bacteria	Proteobacteria	Betaproteobacteria	unclassified	unclassified	unclassified	unclassified_Otu01757	8.96172e-05	3.30431e-05
Otu01777	Conventional	Bacteria	Firmicutes	Bacilli	Bacillales	Paenibacillaceae_1	unclassified	Bacillales_Otu01777	8.20018e-05	0
Otu01780	Conventional	Bacteria	Proteobacteria	Betaproteobacteria	Burkholderiales	Oxalobacteraceae	unclassified	Burkholderiales_Otu01780	6.05096e-05	4.43762e-05
Otu01785	Conventional	Bacteria	Firmicutes	Bacilli	Bacillales	unclassified	unclassified	Bacillales_Otu01785	5.45098e-05	4.41495e-05
Otu01789	Conventional	Bacteria	Proteobacteria	Deltaproteobacteria	Myxococcales	unclassified	unclassified	Myxococcales_Otu01789	6.02168e-05	3.15412e-05
Otu01814	Conventional	Bacteria	Proteobacteria	Alphaproteobacteria	Rhodospirillales	Acetobacteraceae	unclassified	Rhodospirillales_Otu01814	5.62821e-05	3.19593e-05
Otu01830	Conventional	Bacteria	Firmicutes	Bacilli	Bacillales	Alicyclobacillaceae	Tumebacillus	Bacillales_Otu01830	4.88312e-05	5.84507e-05
Otu01833	Conventional	Bacteria	Proteobacteria	Alphaproteobacteria	Sphingomonadales	Sphingomonadaceae	Sphingomonas	Sphingomonadales_Otu01833	6.62257e-05	8.56306e-06
Otu01837	Conventional	Bacteria	Proteobacteria	Alphaproteobacteria	Rhizobiales	Rhodobiaceae	Parvibaculum	Rhizobiales_Otu01837	5.63744e-05	4.94315e-05
Otu01845	Conventional	Bacteria	Acidobacteria	Acidobacteria_Gp1	Acidobacteria_Gp1_order_incertae_sedis	Acidobacteria_Gp1_family_incertae_sedis	Gp1	Acidobacteria_Gp1_order_incertae_sedis_Otu01845	5.45609e-05	3.29574e-05
Otu01846	Conventional	Bacteria	Proteobacteria	Alphaproteobacteria	Sphingomonadales	Sphingomonadaceae	Novosphingobium	Sphingomonadales_Otu01846	7.63753e-05	6.76321e-06
Otu01864	Conventional	Bacteria	Proteobacteria	unclassified	unclassified	unclassified	unclassified	unclassified_Otu01864	5.23127e-05	3.63927e-05
Otu01870	Conventional	Bacteria	Bacteroidetes	Bacteroidetes_incertae_sedis_class_incertae_sedis	Bacteroidetes_incertae_sedis_order_incertae_sedis	Bacteroidetes_incertae_sedis_family_incertae_sedis	Ohtaekwangia	Bacteroidetes_incertae_sedis_order_incertae_sedis_Otu01870	6.51555e-05	3.15819e-05
Otu01873	Conventional	Bacteria	Gemmatimonadetes	Gemmatimonadetes	Gemmatimonadales	Gemmatimonadaceae	Gemmatimonas	Gemmatimonadales_Otu01873	6.28079e-05	2.28266e-05
Otu01887	Conventional	Bacteria	Bacteroidetes	Sphingobacteria	Sphingobacteriales	unclassified	unclassified	Sphingobacteriales_Otu01887	5.43226e-05	3.11406e-05
Otu01891	Conventional	Bacteria	Bacteroidetes	unclassified	unclassified	unclassified	unclassified	unclassified_Otu01891	5.82832e-05	2.8679e-05
Otu01896	Conventional	Bacteria	Proteobacteria	Alphaproteobacteria	Sphingomonadales	Sphingomonadaceae	Novosphingobium	Sphingomonadales_Otu01896	4.81729e-05	4.84101e-05
Otu01899	Conventional	Bacteria	Planctomycetes	Planctomycetacia	Planctomycetales	Planctomycetaceae	unclassified	Planctomycetales_Otu01899	4.76257e-05	3.68851e-05
Otu01903	Conventional	Bacteria	Proteobacteria	Deltaproteobacteria	Myxococcales	unclassified	unclassified	Myxococcales_Otu01903	5.16734e-05	2.87143e-05
Otu01908	Conventional	Bacteria	Proteobacteria	Gammaproteobacteria	unclassified	unclassified	unclassified	unclassified_Otu01908	5.19947e-05	3.20183e-05
Otu01909	Conventional	Bacteria	Proteobacteria	unclassified	unclassified	unclassified	unclassified	unclassified_Otu01909	5.91397e-05	3.25737e-05
Otu01918	Conventional	Bacteria	Acidobacteria	Acidobacteria_Gp1	Acidobacteria_Gp1_order_incertae_sedis	Acidobacteria_Gp1_family_incertae_sedis	Gp1	Acidobacteria_Gp1_order_incertae_sedis_Otu01918	5.00873e-05	3.02592e-05
Otu01943	Conventional	Bacteria	Firmicutes	Bacilli	Bacillales	Paenibacillaceae_1	Paenibacillus	Bacillales_Otu01943	5.40381e-05	2.47235e-05
Otu01947	Conventional	Bacteria	Proteobacteria	Alphaproteobacteria	Rhizobiales	unclassified	unclassified	Rhizobiales_Otu01947	5.29208e-05	3.1449e-05
Otu01958	Conventional	Bacteria	Bacteroidetes	Sphingobacteria	Sphingobacteriales	Chitinophagaceae	unclassified	Sphingobacteriales_Otu01958	5.8541e-05	3.87008e-05
Otu01962	Conventional	Bacteria	Proteobacteria	Deltaproteobacteria	Bdellovibrionales	Bdellovibrionaceae	Bdellovibrio	Bdellovibrionales_Otu01962	5.83383e-05	2.13894e-05
Otu01964	Conventional	Bacteria	Proteobacteria	Alphaproteobacteria	Rhodospirillales	Acetobacteraceae	Acidisoma	Rhodospirillales_Otu01964	6.08991e-05	1.4837e-05
Otu01966	Conventional	Bacteria	Acidobacteria	Acidobacteria_Gp1	Acidobacteria_Gp1_order_incertae_sedis	Acidobacteria_Gp1_family_incertae_sedis	Gp1	Acidobacteria_Gp1_order_incertae_sedis_Otu01966	5.11571e-05	2.55123e-05
Otu01970	Conventional	Bacteria	Firmicutes	Bacilli	Bacillales	Paenibacillaceae_1	Paenibacillus	Bacillales_Otu01970	6.28618e-05	1.59996e-05
Otu01975	Conventional	Bacteria	Bacteroidetes	unclassified	unclassified	unclassified	unclassified	unclassified_Otu01975	5.04709e-05	1.72937e-05
Otu01978	Conventional	Bacteria	Proteobacteria	Alphaproteobacteria	Rhizobiales	unclassified	unclassified	Rhizobiales_Otu01978	6.142e-05	1.99405e-05
Otu01980	Conventional	Bacteria	Proteobacteria	Gammaproteobacteria	unclassified	unclassified	unclassified	unclassified_Otu01980	4.58283e-05	2.77569e-05
Otu01982	Conventional	Bacteria	Actinobacteria	Actinobacteria	Actinomycetales	unclassified	unclassified	Actinomycetales_Otu01982	4.00475e-05	4.5257e-05
Otu01983	Conventional	Archaea	Euryarchaeota	Methanobacteria	Methanobacteriales	Methanobacteriaceae	Methanobrevibacter	Methanobacteriales_Otu01983	5.39667e-05	2.6914e-05
Otu01986	Conventional	Bacteria	Actinobacteria	Actinobacteria	Actinomycetales	unclassified	unclassified	Actinomycetales_Otu01986	5.47739e-05	3.07051e-05
Otu01989	Conventional	Bacteria	Planctomycetes	Planctomycetacia	Planctomycetales	Planctomycetaceae	Gemmata	Planctomycetales_Otu01989	5.54573e-05	3.25313e-05
Otu01993	Conventional	Bacteria	Proteobacteria	Gammaproteobacteria	unclassified	unclassified	unclassified	unclassified_Otu01993	5.68001e-05	1.89908e-05
Otu01996	Conventional	Bacteria	Bacteroidetes	unclassified	unclassified	unclassified	unclassified	unclassified_Otu01996	5.76075e-05	1.63141e-05
Otu02005	Conventional	Bacteria	Actinobacteria	Actinobacteria	unclassified	unclassified	unclassified	unclassified_Otu02005	4.79239e-05	2.10683e-05
Otu02011	Conventional	Bacteria	Bacteroidetes	Bacteroidia	Bacteroidales	Porphyromonadaceae	Petrimonas	Bacteroidales_Otu02011	4.96443e-05	1.83864e-05
Otu02018	Conventional	Bacteria	Proteobacteria	Alphaproteobacteria	Rhizobiales	unclassified	unclassified	Rhizobiales_Otu02018	4.84701e-05	3.25632e-05
Otu02021	Conventional	Bacteria	Proteobacteria	Alphaproteobacteria	unclassified	unclassified	unclassified	unclassified_Otu02021	6.93411e-05	9.30636e-06
Otu02027	Conventional	Bacteria	Proteobacteria	Deltaproteobacteria	Myxococcales	unclassified	unclassified	Myxococcales_Otu02027	5.61768e-05	0
Otu02028	Conventional	Bacteria	Gemmatimonadetes	Gemmatimonadetes	Gemmatimonadales	Gemmatimonadaceae	Gemmatimonas	Gemmatimonadales_Otu02028	4.32758e-05	2.67778e-05
Otu02032	Conventional	Bacteria	Chloroflexi	Ktedonobacteria	Ktedonobacterales	Ktedonobacteraceae	Ktedonobacter	Ktedonobacterales_Otu02032	4.83683e-05	1.66572e-05
Otu02054	Conventional	Bacteria	Proteobacteria	Alphaproteobacteria	Sphingomonadales	Sphingomonadaceae	unclassified	Sphingomonadales_Otu02054	5.77135e-05	1.12272e-05
Otu02058	Conventional	Bacteria	Acidobacteria	Acidobacteria_Gp10	Acidobacteria_Gp10_order_incertae_sedis	Acidobacteria_Gp10_family_incertae_sedis	Gp10	Acidobacteria_Gp10_order_incertae_sedis_Otu02058	4.8498e-05	1.63144e-05
Otu02078	Conventional	Bacteria	Proteobacteria	Deltaproteobacteria	unclassified	unclassified	unclassified	unclassified_Otu02078	5.17493e-05	1.43687e-05
Otu02080	Conventional	Bacteria	Proteobacteria	Alphaproteobacteria	Rhodospirillales	unclassified	unclassified	Rhodospirillales_Otu02080	5.43035e-05	2.89929e-05
Otu02082	Conventional	Bacteria	Acidobacteria	Acidobacteria_Gp3	Acidobacteria_Gp3_order_incertae_sedis	Acidobacteria_Gp3_family_incertae_sedis	Gp3	Acidobacteria_Gp3_order_incertae_sedis_Otu02082	4.73368e-05	2.87569e-05
Otu02083	Conventional	Bacteria	Proteobacteria	Alphaproteobacteria	Sphingomonadales	Sphingomonadaceae	unclassified	Sphingomonadales_Otu02083	5.07411e-05	1.07366e-05
Otu02099	Conventional	Bacteria	Proteobacteria	Alphaproteobacteria	Rhodospirillales	Acetobacteraceae	Stella	Rhodospirillales_Otu02099	4.15315e-05	1.10569e-05
Otu02109	Conventional	Bacteria	Bacteroidetes	unclassified	unclassified	unclassified	unclassified	unclassified_Otu02109	5.32397e-05	2.36913e-05
Otu02119	Conventional	Bacteria	Proteobacteria	Deltaproteobacteria	Myxococcales	unclassified	unclassified	Myxococcales_Otu02119	6.04725e-05	1.27358e-05
Otu02143	Conventional	Bacteria	Proteobacteria	Gammaproteobacteria	unclassified	unclassified	unclassified	unclassified_Otu02143	4.3394e-05	3.13796e-05
Otu02146	Conventional	Bacteria	Proteobacteria	unclassified	unclassified	unclassified	unclassified	unclassified_Otu02146	4.54605e-05	2.52219e-05
Otu02147	Conventional	Bacteria	Proteobacteria	Betaproteobacteria	Rhodocyclales	Rhodocyclaceae	unclassified	Rhodocyclales_Otu02147	5.13756e-05	2.18624e-05
Otu02149	Conventional	Bacteria	Bacteroidetes	unclassified	unclassified	unclassified	unclassified	unclassified_Otu02149	5.63864e-05	7.99306e-06
Otu02164	Conventional	Bacteria	Proteobacteria	unclassified	unclassified	unclassified	unclassified	unclassified_Otu02164	5.00904e-05	1.73255e-05
Otu02174	Conventional	Bacteria	Proteobacteria	Deltaproteobacteria	Myxococcales	Polyangiaceae	unclassified	Myxococcales_Otu02174	5.26612e-05	2.05337e-05
Otu02177	Conventional	Bacteria	Verrucomicrobia	Spartobacteria	Spartobacteria_order_incertae_sedis	Spartobacteria_family_incertae_sedis	Spartobacteria_genera_incertae_sedis	Spartobacteria_order_incertae_sedis_Otu02177	4.7065e-05	2.84519e-05
Otu02194	Conventional	Bacteria	Firmicutes	Clostridia	Clostridiales	Clostridiaceae_1	Proteiniclasticum	Clostridiales_Otu02194	5.37348e-05	4.17413e-06
Otu02196	Conventional	Bacteria	Proteobacteria	Gammaproteobacteria	unclassified	unclassified	unclassified	unclassified_Otu02196	5.5086e-05	7.22441e-06
Otu02208	Conventional	Bacteria	Acidobacteria	Acidobacteria_Gp6	Acidobacteria_Gp6_order_incertae_sedis	Acidobacteria_Gp6_family_incertae_sedis	Gp6	Acidobacteria_Gp6_order_incertae_sedis_Otu02208	4.58717e-05	2.24127e-05
Otu02225	Conventional	Bacteria	Proteobacteria	Gammaproteobacteria	unclassified	unclassified	unclassified	unclassified_Otu02225	4.75575e-05	1.82009e-05
Otu02239	Conventional	Bacteria	Bacteroidetes	unclassified	unclassified	unclassified	unclassified	unclassified_Otu02239	4.638e-05	2.61386e-05
Otu02243	Conventional	Bacteria	Proteobacteria	Betaproteobacteria	unclassified	unclassified	unclassified	unclassified_Otu02243	5.08255e-05	6.12587e-06
Otu02267	Conventional	Bacteria	Proteobacteria	Betaproteobacteria	unclassified	unclassified	unclassified	unclassified_Otu02267	4.34247e-05	2.68314e-05
Otu02278	Conventional	Bacteria	Chlamydiae	Chlamydiae	Chlamydiales	unclassified	unclassified	Chlamydiales_Otu02278	4.29547e-05	1.1542e-05
Otu02287	Conventional	Bacteria	Proteobacteria	Alphaproteobacteria	Rhodospirillales	Acetobacteraceae	Stella	Rhodospirillales_Otu02287	5.64351e-05	7.34278e-06
Otu02294	Conventional	Bacteria	Actinobacteria	Actinobacteria	Acidimicrobiales	unclassified	unclassified	Acidimicrobiales_Otu02294	3.86414e-05	2.07378e-05
Otu02297	Conventional	Bacteria	Bacteroidetes	unclassified	unclassified	unclassified	unclassified	unclassified_Otu02297	3.76269e-05	3.44026e-05
Otu02300	Conventional	Bacteria	Bacteroidetes	unclassified	unclassified	unclassified	unclassified	unclassified_Otu02300	4.63632e-05	1.84754e-05
Otu02310	Conventional	Bacteria	Bacteroidetes	Sphingobacteria	Sphingobacteriales	Chitinophagaceae	unclassified	Sphingobacteriales_Otu02310	6.83994e-05	7.42374e-06
Otu02313	Conventional	Bacteria	Firmicutes	Bacilli	Bacillales	Paenibacillaceae_1	Cohnella	Bacillales_Otu02313	5.12678e-05	1.55967e-05
Otu02324	Conventional	Bacteria	Proteobacteria	Deltaproteobacteria	Myxococcales	unclassified	unclassified	Myxococcales_Otu02324	4.35909e-05	2.61385e-05
Otu02334	Conventional	Bacteria	Armatimonadetes	Armatimonadetes_gp4_class_incertae_sedis	Armatimonadetes_gp4_order_incetae_sedis	Armatimonadetes_gp4_family_incetae_sedis	Armatimonadetes_gp4	Armatimonadetes_gp4_order_incetae_sedis_Otu02334	4.64189e-05	1.98692e-05
Otu02335	Conventional	Bacteria	Acidobacteria	Acidobacteria_Gp3	Acidobacteria_Gp3_order_incertae_sedis	Acidobacteria_Gp3_family_incertae_sedis	Gp3	Acidobacteria_Gp3_order_incertae_sedis_Otu02335	4.36031e-05	1.66454e-05
Otu02337	Conventional	Bacteria	Acidobacteria	Acidobacteria_Gp4	Acidobacteria_Gp4_order_incertae_sedis	Acidobacteria_Gp4_family_incertae_sedis	Gp4	Acidobacteria_Gp4_order_incertae_sedis_Otu02337	3.98614e-05	1.51464e-05
Otu02338	Conventional	Bacteria	Proteobacteria	Alphaproteobacteria	Alphaproteobacteria_order_incertae_sedis	Alphaproteobacteria_family_incertae_sedis	Rhizomicrobium	Alphaproteobacteria_order_incertae_sedis_Otu02338	4.14143e-05	3.46139e-05
Otu02351	Conventional	Bacteria	Proteobacteria	Gammaproteobacteria	unclassified	unclassified	unclassified	unclassified_Otu02351	5.50374e-05	1.41577e-05
Otu02353	Conventional	Bacteria	Proteobacteria	Deltaproteobacteria	Myxococcales	unclassified	unclassified	Myxococcales_Otu02353	3.92993e-05	1.38502e-05
Otu02356	Conventional	Bacteria	Proteobacteria	Deltaproteobacteria	unclassified	unclassified	unclassified	unclassified_Otu02356	5.63568e-05	4.23039e-06
Otu02364	Conventional	Bacteria	Proteobacteria	Gammaproteobacteria	unclassified	unclassified	unclassified	unclassified_Otu02364	5.7017e-05	4.23039e-06
Otu02365	Conventional	Bacteria	Bacteroidetes	unclassified	unclassified	unclassified	unclassified	unclassified_Otu02365	5.76313e-05	1.82179e-05
Otu02371	Conventional	Bacteria	Proteobacteria	Alphaproteobacteria	Rhodospirillales	unclassified	unclassified	Rhodospirillales_Otu02371	3.684e-05	2.49154e-05
Otu02378	Conventional	Bacteria	Proteobacteria	Alphaproteobacteria	unclassified	unclassified	unclassified	unclassified_Otu02378	5.23002e-05	1.97897e-05
Otu02381	Conventional	Bacteria	Bacteroidetes	Sphingobacteria	Sphingobacteriales	Chitinophagaceae	unclassified	Sphingobacteriales_Otu02381	5.26097e-05	4.26252e-06
Otu02391	Conventional	Bacteria	Proteobacteria	Alphaproteobacteria	Rhodospirillales	unclassified	unclassified	Rhodospirillales_Otu02391	3.80708e-05	2.32259e-05
Otu02393	Conventional	Bacteria	Proteobacteria	Alphaproteobacteria	unclassified	unclassified	unclassified	unclassified_Otu02393	4.29726e-05	1.64026e-05
Otu02402	Conventional	Bacteria	Proteobacteria	Alphaproteobacteria	unclassified	unclassified	unclassified	unclassified_Otu02402	4.36842e-05	1.41384e-05
Otu02404	Conventional	Bacteria	Proteobacteria	Alphaproteobacteria	Rhizobiales	unclassified	unclassified	Rhizobiales_Otu02404	3.93423e-05	1.63702e-05
Otu02415	Conventional	Bacteria	Proteobacteria	Gammaproteobacteria	unclassified	unclassified	unclassified	unclassified_Otu02415	4.19294e-05	9.0719e-06
Otu02420	Conventional	Bacteria	Bacteroidetes	Sphingobacteria	Sphingobacteriales	Chitinophagaceae	unclassified	Sphingobacteriales_Otu02420	5.12444e-05	1.49981e-05
Otu02430	Conventional	Bacteria	Verrucomicrobia	Subdivision3	Subdivision3_order_incertae_sedis	Subdivision3_family_incertae_sedis	3_genus_incertae_sedis	Subdivision3_order_incertae_sedis_Otu02430	4.3182e-05	3.74346e-05
Otu02442	Conventional	Bacteria	Armatimonadetes	Armatimonadetes_gp5_class_incertae_sedis	Armatimonadetes_gp5_order_incetae_sedis	Armatimonadetes_gp5_family_incetae_sedis	Armatimonadetes_gp5	Armatimonadetes_gp5_order_incetae_sedis_Otu02442	3.70489e-05	1.81662e-05
Otu02451	Conventional	Bacteria	Gemmatimonadetes	Gemmatimonadetes	Gemmatimonadales	Gemmatimonadaceae	Gemmatimonas	Gemmatimonadales_Otu02451	3.42619e-05	3.99373e-05
Otu02456	Conventional	Bacteria	Acidobacteria	Acidobacteria_Gp22	Acidobacteria_Gp22_order_incertae_sedis	Acidobacteria_Gp22_family_incertae_sedis	Gp22	Acidobacteria_Gp22_order_incertae_sedis_Otu02456	3.63046e-05	1.5434e-05
Otu02464	Conventional	Bacteria	Firmicutes	Bacilli	Bacillales	Paenibacillaceae_1	Paenibacillus	Bacillales_Otu02464	5.35163e-05	0
Otu02467	Conventional	Bacteria	Verrucomicrobia	Subdivision3	Subdivision3_order_incertae_sedis	Subdivision3_family_incertae_sedis	3_genus_incertae_sedis	Subdivision3_order_incertae_sedis_Otu02467	4.53405e-05	3.80956e-05
Otu02478	Conventional	Bacteria	Verrucomicrobia	Subdivision3	Subdivision3_order_incertae_sedis	Subdivision3_family_incertae_sedis	3_genus_incertae_sedis	Subdivision3_order_incertae_sedis_Otu02478	4.37425e-05	1.0456e-05
Otu02489	Conventional	Bacteria	Proteobacteria	Gammaproteobacteria	unclassified	unclassified	unclassified	unclassified_Otu02489	3.39812e-05	1.97947e-05
Otu02507	Conventional	Bacteria	Proteobacteria	Deltaproteobacteria	Myxococcales	unclassified	unclassified	Myxococcales_Otu02507	3.56206e-05	1.21605e-05
Otu02508	Conventional	Bacteria	Planctomycetes	Planctomycetacia	Planctomycetales	Planctomycetaceae	unclassified	Planctomycetales_Otu02508	4.78765e-05	2.05359e-05
Otu02528	Conventional	Bacteria	Proteobacteria	Deltaproteobacteria	Myxococcales	unclassified	unclassified	Myxococcales_Otu02528	3.53499e-05	1.98702e-05
Otu02531	Conventional	Bacteria	Proteobacteria	Betaproteobacteria	unclassified	unclassified	unclassified	unclassified_Otu02531	4.47411e-05	9.10896e-06
Otu02535	Conventional	Bacteria	Proteobacteria	Gammaproteobacteria	Legionellales	Coxiellaceae	Coxiella	Legionellales_Otu02535	3.57494e-05	1.48627e-05
Otu02547	Conventional	Bacteria	Proteobacteria	Betaproteobacteria	unclassified	unclassified	unclassified	unclassified_Otu02547	3.4311e-05	1.756e-05
Otu02550	Conventional	Bacteria	Bacteroidetes	Sphingobacteria	Sphingobacteriales	Chitinophagaceae	unclassified	Sphingobacteriales_Otu02550	5.0825e-05	3.52969e-06
Otu02560	Conventional	Bacteria	Bacteroidetes	unclassified	unclassified	unclassified	unclassified	unclassified_Otu02560	3.50535e-05	5.12801e-06
Otu02566	Conventional	Bacteria	Proteobacteria	Alphaproteobacteria	Sphingomonadales	Sphingomonadaceae	Sphingomonas	Sphingomonadales_Otu02566	5.09794e-05	1.19782e-05
Otu02568	Conventional	Bacteria	Proteobacteria	Betaproteobacteria	unclassified	unclassified	unclassified	unclassified_Otu02568	3.97269e-05	3.1045e-05
Otu02575	Conventional	Bacteria	Bacteroidetes	Flavobacteria	Flavobacteriales	Cryomorphaceae	Fluviicola	Flavobacteriales_Otu02575	3.39785e-05	1.02143e-05
Otu02579	Conventional	Bacteria	Proteobacteria	Deltaproteobacteria	Myxococcales	unclassified	unclassified	Myxococcales_Otu02579	3.62486e-05	1.92342e-05
Otu02588	Conventional	Bacteria	Firmicutes	Bacilli	Bacillales	unclassified	unclassified	Bacillales_Otu02588	4.3634e-05	8.82465e-06
Otu02606	Conventional	Bacteria	Proteobacteria	Deltaproteobacteria	unclassified	unclassified	unclassified	unclassified_Otu02606	3.06649e-05	1.93775e-05
Otu02611	Conventional	Bacteria	Proteobacteria	Deltaproteobacteria	Myxococcales	Cystobacteraceae	Anaeromyxobacter	Myxococcales_Otu02611	3.53671e-05	7.53232e-06
Otu02612	Conventional	Bacteria	Proteobacteria	unclassified	unclassified	unclassified	unclassified	unclassified_Otu02612	4.94612e-05	2.7883e-06
Otu02633	Conventional	Bacteria	Actinobacteria	Actinobacteria	Actinomycetales	unclassified	unclassified	Actinomycetales_Otu02633	3.77804e-05	1.76968e-05
Otu02637	Conventional	Bacteria	Proteobacteria	unclassified	unclassified	unclassified	unclassified	unclassified_Otu02637	3.76464e-05	1.14326e-05
Otu02652	Conventional	Bacteria	Actinobacteria	Actinobacteria	Actinomycetales	unclassified	unclassified	Actinomycetales_Otu02652	3.16854e-05	1.62833e-05
Otu02658	Conventional	Bacteria	Proteobacteria	Gammaproteobacteria	Pseudomonadales	Pseudomonadaceae	Pseudomonas	Pseudomonadales_Otu02658	4.06746e-05	1.02384e-05
Otu02669	Conventional	Bacteria	Proteobacteria	Alphaproteobacteria	Sphingomonadales	Sphingomonadaceae	unclassified	Sphingomonadales_Otu02669	4.10666e-05	1.08883e-05
Otu02671	Conventional	Bacteria	Proteobacteria	Alphaproteobacteria	Sphingomonadales	Sphingomonadaceae	Sphingomonas	Sphingomonadales_Otu02671	3.77753e-05	4.36243e-06
Otu02675	Conventional	Bacteria	Proteobacteria	Deltaproteobacteria	unclassified	unclassified	unclassified	unclassified_Otu02675	3.26092e-05	7.69521e-06
Otu02677	Conventional	Bacteria	Proteobacteria	Gammaproteobacteria	unclassified	unclassified	unclassified	unclassified_Otu02677	3.6338e-05	1.41732e-05
Otu02682	Conventional	Bacteria	Bacteroidetes	unclassified	unclassified	unclassified	unclassified	unclassified_Otu02682	3.47649e-05	8.72486e-06
Otu02685	Conventional	Bacteria	Acidobacteria	Acidobacteria_Gp3	Acidobacteria_Gp3_order_incertae_sedis	Acidobacteria_Gp3_family_incertae_sedis	Gp3	Acidobacteria_Gp3_order_incertae_sedis_Otu02685	3.40406e-05	1.13219e-05
Otu02693	Conventional	Bacteria	Bacteroidetes	unclassified	unclassified	unclassified	unclassified	unclassified_Otu02693	4.54552e-05	7.67115e-06
Otu02694	Conventional	Bacteria	Proteobacteria	Deltaproteobacteria	Myxococcales	unclassified	unclassified	Myxococcales_Otu02694	2.84514e-05	1.09936e-05
Otu02721	Conventional	Bacteria	Acidobacteria	Acidobacteria_Gp4	Acidobacteria_Gp4_order_incertae_sedis	Acidobacteria_Gp4_family_incertae_sedis	Gp4	Acidobacteria_Gp4_order_incertae_sedis_Otu02721	3.41669e-05	1.02207e-05
Otu02727	Conventional	Bacteria	Proteobacteria	Deltaproteobacteria	unclassified	unclassified	unclassified	unclassified_Otu02727	3.54892e-05	2.33166e-05
Otu02740	Conventional	Bacteria	Bacteroidetes	unclassified	unclassified	unclassified	unclassified	unclassified_Otu02740	4.33568e-05	7.99073e-06
Otu02756	Conventional	Bacteria	Firmicutes	Bacilli	Bacillales	unclassified	unclassified	Bacillales_Otu02756	3.37898e-05	1.55071e-05
Otu02764	Conventional	Bacteria	Proteobacteria	unclassified	unclassified	unclassified	unclassified	unclassified_Otu02764	3.26793e-05	4.19921e-06
Otu02766	Conventional	Bacteria	Firmicutes	unclassified	unclassified	unclassified	unclassified	unclassified_Otu02766	4.05163e-05	4.11843e-06
Otu02791	Conventional	Bacteria	Proteobacteria	unclassified	unclassified	unclassified	unclassified	unclassified_Otu02791	3.51076e-05	1.26163e-05
Otu02796	Conventional	Bacteria	Proteobacteria	Gammaproteobacteria	unclassified	unclassified	unclassified	unclassified_Otu02796	3.55479e-05	7.71843e-06
Otu02803	Conventional	Bacteria	Proteobacteria	unclassified	unclassified	unclassified	unclassified	unclassified_Otu02803	3.5232e-05	1.40132e-05
Otu02811	Conventional	Bacteria	Nitrospira	Nitrospira	Nitrospirales	Nitrospiraceae	Nitrospira	Nitrospirales_Otu02811	3.00347e-05	1.18468e-05
Otu02818	Conventional	Bacteria	Bacteroidetes	unclassified	unclassified	unclassified	unclassified	unclassified_Otu02818	3.85553e-05	8.91418e-06
Otu02825	Conventional	Bacteria	Verrucomicrobia	unclassified	unclassified	unclassified	unclassified	unclassified_Otu02825	3.78338e-05	1.38211e-05
Otu02833	Conventional	Bacteria	Proteobacteria	unclassified	unclassified	unclassified	unclassified	unclassified_Otu02833	3.03895e-05	4.11843e-06
Otu02839	Conventional	Bacteria	Proteobacteria	Gammaproteobacteria	unclassified	unclassified	unclassified	unclassified_Otu02839	3.76982e-05	4.36243e-06
Otu02842	Conventional	Bacteria	Proteobacteria	unclassified	unclassified	unclassified	unclassified	unclassified_Otu02842	3.75043e-05	0
Otu02843	Conventional	Bacteria	Bacteroidetes	Flavobacteria	Flavobacteriales	Flavobacteriaceae	Flavobacterium	Flavobacteriales_Otu02843	3.73549e-05	3.16989e-06
Otu02880	Conventional	Bacteria	Bacteroidetes	unclassified	unclassified	unclassified	unclassified	unclassified_Otu02880	3.2775e-05	4.4361e-06
Otu02881	Conventional	Bacteria	Firmicutes	Bacilli	Bacillales	unclassified	unclassified	Bacillales_Otu02881	3.8509e-05	0
Otu02882	Conventional	Bacteria	Firmicutes	Bacilli	Bacillales	Paenibacillaceae_1	unclassified	Bacillales_Otu02882	3.55258e-05	1.08797e-05
Otu02889	Conventional	Bacteria	Actinobacteria	Actinobacteria	unclassified	unclassified	unclassified	unclassified_Otu02889	3.1881e-05	1.16605e-05
Otu02898	Conventional	Bacteria	Bacteroidetes	unclassified	unclassified	unclassified	unclassified	unclassified_Otu02898	3.60628e-05	1.32444e-05
Otu02904	Conventional	Bacteria	Proteobacteria	Deltaproteobacteria	Myxococcales	unclassified	unclassified	Myxococcales_Otu02904	3.12625e-05	1.76635e-05
Otu02907	Conventional	Bacteria	Bacteroidetes	unclassified	unclassified	unclassified	unclassified	unclassified_Otu02907	3.54431e-05	4.80938e-06
Otu02914	Conventional	Bacteria	Proteobacteria	Deltaproteobacteria	unclassified	unclassified	unclassified	unclassified_Otu02914	4.06821e-05	3.45591e-06
Otu02920	Conventional	Bacteria	Verrucomicrobia	Subdivision3	Subdivision3_order_incertae_sedis	Subdivision3_family_incertae_sedis	3_genus_incertae_sedis	Subdivision3_order_incertae_sedis_Otu02920	3.70439e-05	0
Otu02921	Conventional	Bacteria	Proteobacteria	unclassified	unclassified	unclassified	unclassified	unclassified_Otu02921	3.11752e-05	8.00279e-06
Otu02938	Conventional	Bacteria	Proteobacteria	Deltaproteobacteria	Myxococcales	unclassified	unclassified	Myxococcales_Otu02938	3.10726e-05	5.10715e-06
Otu02971	Conventional	Bacteria	Proteobacteria	Deltaproteobacteria	unclassified	unclassified	unclassified	unclassified_Otu02971	3.66329e-05	0
Otu02975	Conventional	Bacteria	Bacteroidetes	unclassified	unclassified	unclassified	unclassified	unclassified_Otu02975	2.77999e-05	7.90288e-06
Otu02981	Conventional	Bacteria	Verrucomicrobia	Subdivision3	Subdivision3_order_incertae_sedis	Subdivision3_family_incertae_sedis	3_genus_incertae_sedis	Subdivision3_order_incertae_sedis_Otu02981	2.99556e-05	1.33393e-05
Otu02984	Conventional	Bacteria	Proteobacteria	Alphaproteobacteria	Rhizobiales	Hyphomicrobiaceae	Hyphomicrobium	Rhizobiales_Otu02984	2.84338e-05	4.80938e-06
Otu02988	Conventional	Bacteria	Proteobacteria	Betaproteobacteria	Burkholderiales	Alcaligenaceae	Castellaniella	Burkholderiales_Otu02988	3.54662e-05	0
Otu02994	Conventional	Bacteria	Proteobacteria	unclassified	unclassified	unclassified	unclassified	unclassified_Otu02994	2.90934e-05	7.67115e-06
Otu02996	Conventional	Bacteria	Firmicutes	Clostridia	Clostridiales	Peptostreptococcaceae	Clostridium_XI	Clostridiales_Otu02996	2.28987e-05	7.05938e-06
Otu03004	Conventional	Bacteria	Proteobacteria	Deltaproteobacteria	unclassified	unclassified	unclassified	unclassified_Otu03004	2.822e-05	7.6863e-06
Otu03008	Conventional	Bacteria	Proteobacteria	unclassified	unclassified	unclassified	unclassified	unclassified_Otu03008	3.63321e-05	0
Otu03016	Conventional	Bacteria	Bacteroidetes	unclassified	unclassified	unclassified	unclassified	unclassified_Otu03016	2.72868e-05	1.66321e-05
Otu03019	Conventional	Bacteria	Acidobacteria	Acidobacteria_Gp2	Acidobacteria_Gp2_order_incertae_sedis	Acidobacteria_Gp2_family_incertae_sedis	Gp2	Acidobacteria_Gp2_order_incertae_sedis_Otu03019	4.51083e-05	0
Otu03044	Conventional	Bacteria	Actinobacteria	Actinobacteria	Actinomycetales	unclassified	unclassified	Actinomycetales_Otu03044	2.49076e-05	3.64036e-06
Otu03045	Conventional	Bacteria	Planctomycetes	Planctomycetacia	Planctomycetales	Planctomycetaceae	unclassified	Planctomycetales_Otu03045	3.30265e-05	1.91159e-05
Otu03085	Conventional	Bacteria	BRC1	BRC1_class_incertae_sedis	BRC1_order_incertae_sedis	BRC1_family_incertae_sedis	BRC1_genera_incertae_sedis	BRC1_order_incertae_sedis_Otu03085	2.57211e-05	2.05176e-05
Otu03086	Conventional	Bacteria	Proteobacteria	Alphaproteobacteria	unclassified	unclassified	unclassified	unclassified_Otu03086	3.07049e-05	8.28962e-06
Otu03089	Conventional	Bacteria	Bacteroidetes	Sphingobacteria	Sphingobacteriales	Chitinophagaceae	unclassified	Sphingobacteriales_Otu03089	3.2877e-05	3.45591e-06
Otu03102	Conventional	Bacteria	Proteobacteria	Alphaproteobacteria	Sphingomonadales	Erythrobacteraceae	unclassified	Sphingomonadales_Otu03102	3.7113e-05	9.08661e-06
Otu03105	Conventional	Bacteria	Proteobacteria	Alphaproteobacteria	Rhizobiales	unclassified	unclassified	Rhizobiales_Otu03105	3.2946e-05	6.9856e-06
Otu03123	Conventional	Bacteria	Planctomycetes	Planctomycetacia	Planctomycetales	Planctomycetaceae	Planctomyces	Planctomycetales_Otu03123	3.85445e-05	0
Otu03142	Conventional	Bacteria	Proteobacteria	Deltaproteobacteria	unclassified	unclassified	unclassified	unclassified_Otu03142	3.45279e-05	3.52969e-06
Otu03150	Conventional	Bacteria	Proteobacteria	Alphaproteobacteria	unclassified	unclassified	unclassified	unclassified_Otu03150	3.21486e-05	5.9582e-06
Otu03159	Conventional	Bacteria	Proteobacteria	Gammaproteobacteria	unclassified	unclassified	unclassified	unclassified_Otu03159	2.87907e-05	3.45591e-06
Otu03163	Conventional	Bacteria	Actinobacteria	Actinobacteria	Acidimicrobiales	unclassified	unclassified	Acidimicrobiales_Otu03163	2.63623e-05	6.41778e-06
Otu03168	Conventional	Bacteria	Bacteroidetes	unclassified	unclassified	unclassified	unclassified	unclassified_Otu03168	2.83204e-05	3.52969e-06
Otu03176	Conventional	Bacteria	Acidobacteria	Acidobacteria_Gp10	Acidobacteria_Gp10_order_incertae_sedis	Acidobacteria_Gp10_family_incertae_sedis	Gp10	Acidobacteria_Gp10_order_incertae_sedis_Otu03176	3.44206e-05	0
Otu03206	Conventional	Bacteria	Gemmatimonadetes	Gemmatimonadetes	Gemmatimonadales	Gemmatimonadaceae	Gemmatimonas	Gemmatimonadales_Otu03206	3.03369e-05	6.98751e-06
Otu03226	Conventional	Bacteria	Proteobacteria	Alphaproteobacteria	Rhodospirillales	Acetobacteraceae	unclassified	Rhodospirillales_Otu03226	2.3409e-05	4.19921e-06
Otu03264	Conventional	Bacteria	Proteobacteria	Betaproteobacteria	unclassified	unclassified	unclassified	unclassified_Otu03264	2.56787e-05	4.4361e-06
Otu03272	Conventional	Bacteria	Bacteroidetes	unclassified	unclassified	unclassified	unclassified	unclassified_Otu03272	2.93799e-05	4.4361e-06
Otu03275	Conventional	Bacteria	Proteobacteria	unclassified	unclassified	unclassified	unclassified	unclassified_Otu03275	2.73803e-05	5.10715e-06
Otu03287	Conventional	Bacteria	Verrucomicrobia	Spartobacteria	Spartobacteria_order_incertae_sedis	Spartobacteria_family_incertae_sedis	Spartobacteria_genera_incertae_sedis	Spartobacteria_order_incertae_sedis_Otu03287	2.76773e-05	6.41778e-06
Otu03303	Conventional	Bacteria	Proteobacteria	Gammaproteobacteria	unclassified	unclassified	unclassified	unclassified_Otu03303	2.58543e-05	7.69521e-06
Otu03307	Conventional	Bacteria	Verrucomicrobia	Subdivision3	Subdivision3_order_incertae_sedis	Subdivision3_family_incertae_sedis	3_genus_incertae_sedis	Subdivision3_order_incertae_sedis_Otu03307	2.62128e-05	4.80938e-06
Otu03336	Conventional	Bacteria	Acidobacteria	Acidobacteria_Gp6	Acidobacteria_Gp6_order_incertae_sedis	Acidobacteria_Gp6_family_incertae_sedis	Gp6	Acidobacteria_Gp6_order_incertae_sedis_Otu03336	2.53456e-05	6.31799e-06
Otu03350	Conventional	Bacteria	Verrucomicrobia	Subdivision3	Subdivision3_order_incertae_sedis	Subdivision3_family_incertae_sedis	3_genus_incertae_sedis	Subdivision3_order_incertae_sedis_Otu03350	2.78347e-05	0
Otu03368	Conventional	Bacteria	Proteobacteria	Alphaproteobacteria	Rhodospirillales	unclassified	unclassified	Rhodospirillales_Otu03368	2.53294e-05	7.83957e-06
Otu03490	Conventional	Bacteria	Chlamydiae	Chlamydiae	Chlamydiales	unclassified	unclassified	Chlamydiales_Otu03490	2.31177e-05	1.22497e-05
Otu03511	Conventional	Bacteria	Proteobacteria	unclassified	unclassified	unclassified	unclassified	unclassified_Otu03511	2.4463e-05	7.42374e-06
Otu03531	Conventional	Bacteria	Verrucomicrobia	Verrucomicrobiae	Verrucomicrobiales	Verrucomicrobiaceae	Verrucomicrobium	Verrucomicrobiales_Otu03531	2.27469e-05	7.28832e-06
Otu03557	Conventional	Bacteria	Proteobacteria	Alphaproteobacteria	unclassified	unclassified	unclassified	unclassified_Otu03557	2.39825e-05	8.82465e-06
Otu03560	Conventional	Bacteria	Planctomycetes	Planctomycetacia	Planctomycetales	Planctomycetaceae	Gemmata	Planctomycetales_Otu03560	2.58441e-05	4.4361e-06
Otu03574	Conventional	Bacteria	Proteobacteria	Gammaproteobacteria	unclassified	unclassified	unclassified	unclassified_Otu03574	2.58457e-05	8.39842e-06
Otu03600	Conventional	Bacteria	Verrucomicrobia	Subdivision3	Subdivision3_order_incertae_sedis	Subdivision3_family_incertae_sedis	3_genus_incertae_sedis	Subdivision3_order_incertae_sedis_Otu03600	2.25628e-05	6.41778e-06
Otu03607	Conventional	Bacteria	Bacteroidetes	unclassified	unclassified	unclassified	unclassified	unclassified_Otu03607	3.08768e-05	0
Otu00282	Organic	Bacteria	Bacteroidetes	unclassified	unclassified	unclassified	unclassified	unclassified_Otu00282	0.000152529	0.00137369
Otu00380	Organic	Bacteria	Acidobacteria	Acidobacteria_Gp4	Acidobacteria_Gp4_order_incertae_sedis	Acidobacteria_Gp4_family_incertae_sedis	Gp4	Acidobacteria_Gp4_order_incertae_sedis_Otu00380	0.000192248	0.000931665
Otu00515	Organic	Bacteria	Bacteroidetes	unclassified	unclassified	unclassified	unclassified	unclassified_Otu00515	0.000174256	0.000536366
Otu00519	Organic	Bacteria	Firmicutes	Bacilli	Bacillales	unclassified	unclassified	Bacillales_Otu00519	6.35172e-05	0.000580332
Otu00636	Organic	Bacteria	Proteobacteria	Deltaproteobacteria	Myxococcales	unclassified	unclassified	Myxococcales_Otu00636	0	0.000621514
Otu00719	Organic	Bacteria	Proteobacteria	Betaproteobacteria	Burkholderiales	Alcaligenaceae	unclassified	Burkholderiales_Otu00719	1.18942e-05	0.000540244
Otu00806	Organic	Bacteria	Proteobacteria	Gammaproteobacteria	Xanthomonadales	Xanthomonadaceae	Luteimonas	Xanthomonadales_Otu00806	1.35537e-05	0.000596491
Otu00847	Organic	Bacteria	Proteobacteria	Gammaproteobacteria	Xanthomonadales	Xanthomonadaceae	Pseudoxanthomonas	Xanthomonadales_Otu00847	2.26971e-05	0.000339769
Otu00887	Organic	Bacteria	Bacteroidetes	unclassified	unclassified	unclassified	unclassified	unclassified_Otu00887	6.9172e-05	0.000318186
Otu00896	Organic	Bacteria	Proteobacteria	Gammaproteobacteria	Xanthomonadales	Xanthomonadaceae	unclassified	Xanthomonadales_Otu00896	5.65243e-05	0.000281509
Otu00993	Organic	Bacteria	Proteobacteria	Gammaproteobacteria	unclassified	unclassified	unclassified	unclassified_Otu00993	1.58992e-05	0.000369484
Otu01023	Organic	Bacteria	Bacteroidetes	Sphingobacteria	Sphingobacteriales	Chitinophagaceae	unclassified	Sphingobacteriales_Otu01023	3.25961e-05	0.000288978
Otu01036	Organic	Bacteria	Proteobacteria	Gammaproteobacteria	Xanthomonadales	Xanthomonadaceae	Lysobacter	Xanthomonadales_Otu01036	5.05128e-05	0.000245709
Otu01043	Organic	Bacteria	Proteobacteria	Gammaproteobacteria	Xanthomonadales	Xanthomonadaceae	Luteibacter	Xanthomonadales_Otu01043	2.82181e-05	0.000270232
Otu01046	Organic	Bacteria	Proteobacteria	Gammaproteobacteria	Methylococcales	Methylococcaceae	unclassified	Methylococcales_Otu01046	1.92014e-05	0.000247367
Otu01133	Organic	Bacteria	Firmicutes	Bacilli	Bacillales	Planococcaceae	unclassified	Bacillales_Otu01133	3.10814e-05	0.000179274
Otu01177	Organic	Bacteria	Bacteroidetes	Bacteroidetes_incertae_sedis_class_incertae_sedis	Bacteroidetes_incertae_sedis_order_incertae_sedis	Bacteroidetes_incertae_sedis_family_incertae_sedis	Ohtaekwangia	Bacteroidetes_incertae_sedis_order_incertae_sedis_Otu01177	3.45817e-06	0.000254044
Otu01203	Organic	Bacteria	Bacteroidetes	Sphingobacteria	Sphingobacteriales	Cytophagaceae	Dyadobacter	Sphingobacteriales_Otu01203	3.85888e-05	0.000194518
Otu01238	Organic	Bacteria	Proteobacteria	Gammaproteobacteria	Xanthomonadales	Xanthomonadaceae	Luteimonas	Xanthomonadales_Otu01238	1.97786e-05	0.000185518
Otu01270	Organic	Bacteria	Proteobacteria	Betaproteobacteria	Burkholderiales	unclassified	unclassified	Burkholderiales_Otu01270	1.36384e-05	0.000235059
Otu01304	Organic	Bacteria	Bacteroidetes	Bacteroidetes_incertae_sedis_class_incertae_sedis	Bacteroidetes_incertae_sedis_order_incertae_sedis	Bacteroidetes_incertae_sedis_family_incertae_sedis	Ohtaekwangia	Bacteroidetes_incertae_sedis_order_incertae_sedis_Otu01304	2.33459e-05	0.000212786
Otu01741	Organic	Bacteria	Gemmatimonadetes	Gemmatimonadetes	Gemmatimonadales	Gemmatimonadaceae	Gemmatimonas	Gemmatimonadales_Otu01741	1.12509e-05	0.000110822
Otu01781	Organic	Bacteria	Firmicutes	Bacilli	Bacillales	Thermoactinomycetaceae_1	Thermoactinomyces	Bacillales_Otu01781	1.21549e-05	0.000112486
Otu01800	Organic	Bacteria	Firmicutes	Clostridia	Clostridiales	Lachnospiraceae	Clostridium_XlVa	Clostridiales_Otu01800	1.55579e-05	0.000120668
Otu01816	Organic	Bacteria	Proteobacteria	Gammaproteobacteria	Xanthomonadales	Xanthomonadaceae	unclassified	Xanthomonadales_Otu01816	1.36045e-05	0.00010791
Otu01883	Organic	Bacteria	Proteobacteria	Betaproteobacteria	Burkholderiales	Burkholderiaceae	Burkholderia	Burkholderiales_Otu01883	8.85275e-06	0.000124507
Otu01930	Organic	Bacteria	Proteobacteria	Gammaproteobacteria	Methylococcales	Methylococcaceae	Methylobacter	Methylococcales_Otu01930	1.65662e-06	0.00012531
Otu01971	Organic	Bacteria	Verrucomicrobia	unclassified	unclassified	unclassified	unclassified	unclassified_Otu01971	1.6201e-06	0.000106183
Otu02004	Organic	Bacteria	Proteobacteria	Gammaproteobacteria	Methylococcales	Methylococcaceae	Methylocaldum	Methylococcales_Otu02004	1.16001e-05	9.20393e-05
Otu02039	Organic	Bacteria	Planctomycetes	Planctomycetacia	Planctomycetales	Planctomycetaceae	Rhodopirellula	Planctomycetales_Otu02039	4.76531e-06	0.000117069
Otu02116	Organic	Bacteria	Proteobacteria	unclassified	unclassified	unclassified	unclassified	unclassified_Otu02116	1.6943e-05	0.000103252
Otu02160	Organic	Bacteria	Proteobacteria	Deltaproteobacteria	Myxococcales	Polyangiaceae	unclassified	Myxococcales_Otu02160	1.87074e-05	7.83731e-05
Otu02284	Organic	Bacteria	Proteobacteria	Betaproteobacteria	Methylophilales	Methylophilaceae	Methylobacillus	Methylophilales_Otu02284	8.55185e-06	8.90148e-05
Otu02363	Organic	Bacteria	Proteobacteria	Gammaproteobacteria	unclassified	unclassified	unclassified	unclassified_Otu02363	2.29929e-06	7.58228e-05
Otu02383	Organic	Bacteria	Acidobacteria	Acidobacteria_Gp6	Acidobacteria_Gp6_order_incertae_sedis	Acidobacteria_Gp6_family_incertae_sedis	Gp6	Acidobacteria_Gp6_order_incertae_sedis_Otu02383	1.1752e-05	8.61862e-05
Otu02462	Organic	Bacteria	Proteobacteria	Alphaproteobacteria	Rhodospirillales	Acetobacteraceae	Roseomonas	Rhodospirillales_Otu02462	6.58227e-06	8.36463e-05
Otu02515	Organic	Bacteria	Verrucomicrobia	Verrucomicrobiae	Verrucomicrobiales	Verrucomicrobiaceae	Prosthecobacter	Verrucomicrobiales_Otu02515	1.00028e-05	0.00011762
Otu02548	Organic	Bacteria	Bacteroidetes	Flavobacteria	Flavobacteriales	Flavobacteriaceae	Flavobacterium	Flavobacteriales_Otu02548	2.29929e-06	8.60728e-05
Otu02578	Organic	Bacteria	Firmicutes	Bacilli	Bacillales	unclassified	unclassified	Bacillales_Otu02578	1.6201e-06	8.07274e-05
Otu02631	Organic	Bacteria	Acidobacteria	Acidobacteria_Gp4	Acidobacteria_Gp4_order_incertae_sedis	Acidobacteria_Gp4_family_incertae_sedis	Gp4	Acidobacteria_Gp4_order_incertae_sedis_Otu02631	7.04564e-06	0.000107344
Otu02774	Organic	Bacteria	Firmicutes	Bacilli	Bacillales	unclassified	unclassified	Bacillales_Otu02774	7.67844e-06	6.2117e-05
Otu02804	Organic	Bacteria	Actinobacteria	Actinobacteria	Actinomycetales	Nocardiopsaceae	Thermobifida	Actinomycetales_Otu02804	0	7.66285e-05
Otu02846	Organic	Bacteria	Firmicutes	Bacilli	Bacillales	unclassified	unclassified	Bacillales_Otu02846	0	8.14875e-05
Otu02897	Organic	Bacteria	Firmicutes	Clostridia	Clostridiales	Peptococcaceae_1	Desulfosporosinus	Clostridiales_Otu02897	2.81758e-06	5.39391e-05
Otu02958	Organic	Bacteria	Bacteroidetes	Flavobacteria	Flavobacteriales	Flavobacteriaceae	unclassified	Flavobacteriales_Otu02958	0	6.74205e-05
Otu03005	Organic	Bacteria	Firmicutes	unclassified	unclassified	unclassified	unclassified	unclassified_Otu03005	2.38288e-06	6.05325e-05
Otu03121	Organic	Bacteria	Proteobacteria	Gammaproteobacteria	unclassified	unclassified	unclassified	unclassified_Otu03121	0	5.28317e-05
Otu03186	Organic	Bacteria	Bacteroidetes	Sphingobacteria	Sphingobacteriales	Chitinophagaceae	unclassified	Sphingobacteriales_Otu03186	3.43827e-06	5.45706e-05

## Sheet: Habitat specialist OTUs in SHTs
Habitat specialist OTUs associated with Soil Health Treatments (SHT) withing conventional farming. Red color indicate the SHT which an OTU is associated.
OTU Id	Anaerobic-soil-disinfestation	Chemical-control	Chitin	Combination	Compost	Control	Grass-clover	Marigold	PhysicalControl	Order	Family	Genus	OTU Id on Fig. 4
Otu00043	0.0246374	0.00135727	0.00048805	0.00445415	0.00276608	0.000458052	0.000672576	0.00222873	0.000640256	Bacillales	unclassified	unclassified	unclassified_Otu00043
Otu00057	0.002529	0.00170343	0.00549383	0.00431661	0.00202512	0.00227584	0.00240852	0.0028053	0.00254794	unclassified	unclassified	unclassified	unclassified_Otu00057
Otu00096	0.00138589	0.00361024	0.000516365	0.00121574	0.00147719	0.00152825	0.00249511	0.00140446	0.00428596	Acidobacteria_Gp4_order_incertae_sedis	Acidobacteria_Gp4_family_incertae_sedis	Gp4	Gp4_Otu00096
Otu00139	0.00103253	0.00245223	0.000648788	0.00118895	0.000626203	0.000901718	0.00120978	0.000595757	0.00253521	Acidobacteria_Gp6_order_incertae_sedis	Acidobacteria_Gp6_family_incertae_sedis	Gp6	Gp6_Otu00139
Otu00141	0.000862476	0.00117965	0.00176497	0.00124205	0.00114674	0.00134974	0.00135834	0.00174864	0.000809483	Actinomycetales	Mycobacteriaceae	Mycobacterium	Mycobacterium_Otu00141
Otu00151	0.000960211	0.000803855	0.0016511	0.00137971	0.00113726	0.00271568	0.000622508	0.00162054	0.000831973	Sphingobacteriales	Chitinophagaceae	Ferruginibacter	Ferruginibacter_Otu00151
Otu00175	0.000789603	0.00235977	0.000449498	0.000966445	0.000584824	0.000651881	0.00111382	0.000664163	0.00222742	Bacillales	Pasteuriaceae	Pasteuria	Pasteuria_Otu00175
Otu00186	0.001274	0.000727412	0.00210041	0.000783204	0.000872584	0.000389436	0.00085777	0.000983603	0.00106016	unclassified	unclassified	unclassified	unclassified_Otu00186
Otu00199	0.000458215	7.65089e-05	0.00233327	0.00187146	0.000423867	0.000677382	0.000937247	0.000622968	0.000390021	unclassified	unclassified	unclassified	unclassified_Otu00199
Otu00229	0.000369602	0.00174097	0.000175385	0.000496242	0.000426352	0.000618056	0.000638733	0.000371554	0.000925198	Acidobacteria_Gp6_order_incertae_sedis	Acidobacteria_Gp6_family_incertae_sedis	Gp6	Gp6_Otu00229
Otu00272	0.000716219	0.00129365	0.000238027	0.00048605	0.000244409	0.000855451	0.000535932	0.000395093	0.00172915	Acidobacteria_Gp4_order_incertae_sedis	Acidobacteria_Gp4_family_incertae_sedis	Gp4	Gp4_Otu00272
Otu00280	0.000324564	0.00181501	0.000177274	0.000553178	0.000592229	0.000442459	0.000765364	0.000441672	0.000872565	Acidobacteria_Gp6_order_incertae_sedis	Acidobacteria_Gp6_family_incertae_sedis	Gp6	Gp6_Otu00280
Otu00302	0.000484205	0.000567621	0.000538381	0.000373675	0.000283303	0.000189184	0.000432243	0.00091312	0.000676285	Acidobacteria_Gp3_order_incertae_sedis	Acidobacteria_Gp3_family_incertae_sedis	Gp3	Gp3_Otu00302
Otu00314	0.000484597	0.00070086	0.000681458	0.000582579	0.000204771	0.000448024	0.000364808	0.000931872	0.000405842	unclassified	unclassified	unclassified	unclassified_Otu00314
Otu00328	0.00011421	0.000122161	0.00134526	0.0016655	0.000348333	0.000376935	0.000368485	0.000311726	0.000421304	Acidobacteria_Gp7_order_incertae_sedis	Acidobacteria_Gp7_family_incertae_sedis	Gp7	Gp7_Otu00328
Otu00353	0.000310248	0.000535516	0.000298465	0.000274532	0.000350023	0.000341104	0.000403471	0.000255222	0.000782687	Acidobacteria_Gp6_order_incertae_sedis	Acidobacteria_Gp6_family_incertae_sedis	Gp6	Gp6_Otu00353
Otu00386	0.00050014	0.000343032	0.00104863	0.000314125	0.000298574	0.000260046	0.000410188	0.000251664	0.00037368	Gemmatimonadales	Gemmatimonadaceae	Gemmatimonas	Gemmatimonas_Otu00386
Otu00470	0.000727922	0.00019867	0.000455295	0.000230779	0.000254017	8.89744e-05	0.000434399	0.000268822	0.000226863	unclassified	unclassified	unclassified	unclassified_Otu00470
Otu00485	0.000248568	4.81209e-05	0.000541033	0.00135741	0.000240002	0.000228393	0.00019901	0.000139988	6.19425e-05	unclassified	unclassified	unclassified	unclassified_Otu00485
Otu00491	0.000209254	0.00018571	0.000970534	0.000570144	0.000398987	0.00015192	0.000229051	0.000293091	0.000106402	Burkholderiales	Alcaligenaceae	Pusillimonas	Pusillimonas_Otu00491
Otu00492	0.000171315	0.000203608	0.000134628	0.000190438	5.63687e-05	0.000155419	0.000337683	0.000236587	0.000662226	Acidobacteria_Gp17_order_incertae_sedis	Acidobacteria_Gp17_family_incertae_sedis	Gp17	Gp17_Otu00492
Otu00494	0.000775091	9.37728e-05	6.07538e-05	0.000168935	0.0003429	0.000120387	0.000104955	9.5004e-05	8.73364e-05	Bacillales	Bacillaceae_1	unclassified	unclassified_Otu00494
Otu00521	0.000125884	0.000169648	0.00101874	0.000295236	0.000294167	0.000132828	0.000135757	0.000126505	0.00027475	Bacillales	Bacillaceae_2	Virgibacillus	Virgibacillus_Otu00521
Otu00579	0.00126908	0.000172117	6.07538e-05	0.000311506	0.000231854	7.65331e-05	0.000110786	0.000139871	0.000127049	Clostridiales	Clostridiaceae_1	Clostridium_sensu_stricto	Clostridium_sensu_stricto_Otu00579
Otu00593	0.000421935	0.000122161	0.000249128	6.2591e-05	0.000100182	0.000141771	7.58009e-05	0.000306457	0.000312178	Acidobacteria_Gp3_order_incertae_sedis	Acidobacteria_Gp3_family_incertae_sedis	Gp3	Gp3_Otu00593
Otu00597	0.000202941	4.56519e-05	0.000769532	6.18434e-05	5.36525e-05	0.000109152	0.000234882	0.000107505	0.000183986	unclassified	unclassified	unclassified	unclassified_Otu00597
Otu00605	0.000126473	0.000138223	0.000672878	0.000151593	0.000417921	0.000358989	4.37311e-05	8.65423e-05	2.06475e-05	unclassified	unclassified	unclassified	unclassified_Otu00605
Otu00632	7.62709e-05	0.000232564	0.000125732	0.000107839	0.00019296	0.000770775	0.00011573	0.000182528	0.000210782	Sphingobacteriales	Chitinophagaceae	unclassified	unclassified_Otu00632
Otu00713	0.00147115	0.000126465	1.57724e-05	0.000178003	2.70827e-05	0	0	7.99265e-05	0	Bacillales	unclassified	unclassified	unclassified_Otu00713
Otu00783	0.000414444	0.000881585	0	0.000101436	0.000107818	4.50603e-05	0.000249459	3.50591e-05	0.000276068	Acidobacteria_Gp7_order_incertae_sedis	Acidobacteria_Gp7_family_incertae_sedis	Gp7	Gp7_Otu00783
Otu00793	0.000114799	6.10804e-05	0.000139169	0.000236434	0.000645599	0.000109152	1.4577e-05	4.52325e-05	5.37722e-05	Myxococcales	unclassified	unclassified	unclassified_Otu00793
Otu00799	0.00127618	0.000144363	0	0.000333756	4.87329e-05	0	6.41396e-05	3.99632e-05	0	Clostridiales	Clostridiaceae_1	Clostridium_sensu_stricto	Clostridium_sensu_stricto_Otu00799
Otu00816	0.000229009	0.000190648	4.49814e-05	0.000187773	0.000227165	0.000805746	0.000282671	0.00017897	0.000280195	unclassified	unclassified	unclassified	unclassified_Otu00816
Otu00829	0.000641401	0.000139425	6.30895e-05	0.00013425	7.85318e-05	0.000120387	4.66468e-05	3.0155e-05	2.22296e-05	Bacillales	Planococcaceae	Rummeliibacillus	Rummeliibacillus_Otu00829
Otu00838	5.69087e-05	0	7.88619e-05	0.000673498	0.000112737	0.000304926	4.82948e-05	0	2.22296e-05	Anaerolineales	Anaerolineaceae	unclassified	unclassified_Otu00838
Otu00856	0.000145247	0.000502824	9.41873e-05	9.12445e-05	8.1248e-05	0.000132888	0.000305233	0.000141218	0.000152004	Acidobacteria_Gp4_order_incertae_sedis	Acidobacteria_Gp4_family_incertae_sedis	Gp4	Gp4_Otu00856
Otu00857	0.00109028	0	4.49814e-05	0.000150845	0.000156038	0	7.87166e-05	6.61955e-05	3.31246e-05	Clostridiales	Clostridiaceae_1	Clostridium_sensu_stricto	Clostridium_sensu_stricto_Otu00857
Otu00934	0.000131049	0.000137589	5.15416e-05	3.9593e-05	0.000100182	6.41519e-05	0.000220305	0.000301553	4.44593e-05	Acidobacteria_Gp15_order_incertae_sedis	Acidobacteria_Gp15_family_incertae_sedis	Gp15	Gp15_Otu00934
Otu00952	0.000214615	0.000137589	8.76271e-05	2.22504e-05	8.29385e-05	7.53869e-05	0.00020446	1.99816e-05	0.000526124	unclassified	unclassified	unclassified	unclassified_Otu00952
Otu01030	0	0	0.000304894	2.2998e-05	0	0.000260952	0	0	0	Acidobacteria_Gp17_order_incertae_sedis	Acidobacteria_Gp17_family_incertae_sedis	Gp17	Gp17_Otu01121
Otu01121	0.000125884	6.10804e-05	3.15447e-05	0.000124434	0	0	4.82948e-05	1.50775e-05	0.00029153	Sphingobacteriales	unclassified	unclassified	unclassified_Otu01122
Otu01143	0.000169773	7.58752e-05	5.8418e-05	4.52484e-05	5.63687e-05	0.000153006	0.000114082	0.000238915	2.06475e-05	Acidimicrobiales	unclassified	unclassified	unclassified_Otu01143
Otu01222	5.69087e-05	1.54285e-05	3.57692e-05	6.18434e-05	2.43665e-05	4.27679e-05	0	0.000247742	2.06475e-05	unclassified	unclassified	unclassified	unclassified_Otu01222
Otu01259	0.000586937	0.000270828	3.57692e-05	8.90016e-05	5.14491e-05	0	2.91541e-05	0	0	Clostridiales	Clostridiaceae_1	Anaerobacter	Anaerobacter_Otu01259
Otu01272	6.91721e-05	6.04467e-05	1.57724e-05	0.000168935	5.14491e-05	0.000327576	3.37177e-05	0.000120255	9.66493e-05	unclassified	unclassified	unclassified	unclassified_Otu01272
Otu01408	0	3.02234e-05	7.15384e-05	0	0	2.25301e-05	6.57875e-05	7.24461e-05	0.00018671	unclassified	unclassified	unclassified	unclassified_Otu01408
Otu01497	9.31099e-05	0.000127099	0	8.40938e-05	5.63687e-05	2.25301e-05	9.65895e-05	0.000107505	0.000228005	Bacillales	Pasteuriaceae	Pasteuria	Pasteuria_Otu01497
Otu01668	6.93684e-05	0.000123996	0	0.000125182	0	2.25301e-05	0	5.01366e-05	0.000205776	Acidobacteria_Gp5_order_incertae_sedis	Acidobacteria_Gp5_family_incertae_sedis	Gp5	Gp5_Otu01668
Otu01671	0	7.58752e-05	0	2.22504e-05	2.70827e-05	8.77681e-05	0	5.50407e-05	0.000274047	Acidobacteria_Gp7_order_incertae_sedis	Acidobacteria_Gp7_family_incertae_sedis	Gp7	Gp7_Otu01671
Otu01728	0.000100012	0.000315278	0	2.22504e-05	5.14491e-05	2.25301e-05	6.12239e-05	0	0	Spartobacteria_order_incertae_sedis	Spartobacteria_family_incertae_sedis	Spartobacteria_genera_incertae_sedis	Spartobacteria_genera_incertae_sedis_Otu01728
Otu01884	1.91659e-05	0	0.000228815	4.45008e-05	0	0	4.37311e-05	6.61955e-05	6.35246e-05	Myxococcales	Myxococcaceae	unclassified	unclassified_Otu01884
Otu01919	0.000309267	0	6.07538e-05	2.22504e-05	0	3.2619e-05	3.20698e-05	7.86968e-05	0	Clostridiales	Clostridiaceae_1	Clostridium_sensu_stricto	Clostridium_sensu_stricto_Otu01919
Otu01921	0.00023816	0	9.6523e-05	8.40938e-05	5.14491e-05	0	0	0	2.06475e-05	Bacillales	Planococcaceae	unclassified	unclassified_Otu01921
Otu01929	0	0	4.49814e-05	0.000255272	0	6.52981e-05	0	2.62323e-05	8.41721e-05	unclassified	unclassified	unclassified	unclassified_Otu01929
Otu01955	0.000359273	0	1.57724e-05	4.45008e-05	0	3.2619e-05	0	1.99816e-05	0	Clostridiales	Clostridiaceae_1	Clostridium_sensu_stricto	Clostridium_sensu_stricto_Otu01955
Otu01998	3.10366e-05	1.54285e-05	0.000242252	0	5.63687e-05	0	2.91541e-05	1.50775e-05	4.28771e-05	Chlamydiales	unclassified	unclassified	unclassified_Otu01998
Otu02093	0.000421346	3.02234e-05	0	0	0	0	3.20698e-05	0	0	Clostridiales	Clostridiaceae_1	Clostridium_sensu_stricto	Clostridium_sensu_stricto_Otu02093
Otu02260	1.89696e-05	1.54285e-05	4.73171e-05	3.9593e-05	0	3.2619e-05	0.000175306	0	5.37722e-05	unclassified	unclassified	unclassified	unclassified_Otu02260
Otu02336	6.91721e-05	1.54285e-05	0	0	5.63687e-05	2.25301e-05	3.37177e-05	1.99816e-05	0.000150421	Planctomycetales	Planctomycetaceae	unclassified	unclassified_Otu02336
Otu02343	0	0	2.9209e-05	2.2998e-05	0	0	0.00015325	6.7542e-05	0	unclassified	unclassified	unclassified	unclassified_Otu02343
Otu02457	0	0.00042815	1.57724e-05	0	2.43665e-05	0	0.000110786	0	0	Subdivision3_order_incertae_sedis	Subdivision3_family_incertae_sedis	3_genus_incertae_sedis	3_genus_incertae_sedis_Otu02457
Otu02476	0	4.56519e-05	0	2.22504e-05	2.43665e-05	5.51491e-05	0	0.000102601	2.06475e-05	Flavobacteriales	Flavobacteriaceae	Flavobacterium	Flavobacterium_Otu02476
Otu02490	0.000131245	0	0	2.22504e-05	0	3.2619e-05	0	0	4.28771e-05	Acidobacteria_Gp4_order_incertae_sedis	Acidobacteria_Gp4_family_incertae_sedis	Gp4	Gp4_Otu02490
Otu02600	1.91659e-05	0	0	0.000146685	0	3.2619e-05	3.37177e-05	1.99816e-05	0	Acidobacteria_Gp6_order_incertae_sedis	Acidobacteria_Gp6_family_incertae_sedis	Gp6	Gp6_Otu02600
Otu02699	0	0.00020234	2.9209e-05	2.2998e-05	2.9286e-05	0	1.4577e-05	1.99816e-05	2.06475e-05	Planctomycetales	Planctomycetaceae	Gemmata	Gemmata_Otu02699
Otu03167	0	4.56519e-05	0	0	0	0	0.000159081	0	0	Pseudomonadales	Pseudomonadaceae	Pseudomonas	Pseudomonas_Otu03167
Otu03298	1.91659e-05	0	0	0.000129342	2.9286e-05	0	0	0	0	Acidobacteria_Gp6_order_incertae_sedis	Acidobacteria_Gp6_family_incertae_sedis	Gp6	Gp6_Otu03298
Otu03319	0.000183775	0	0	2.22504e-05	0	0	0	0	0	Bacillales	Planococcaceae	unclassified	unclassified_Otu03319
Otu03359	8.81417e-05	0	2.9209e-05	2.2998e-05	0	0	0	7.86968e-05	0	unclassified	unclassified	unclassified	unclassified_Otu03359
Otu03407	0	0	4.49814e-05	0	2.9286e-05	2.1384e-05	0	0	0.000142251	unclassified	unclassified	unclassified	unclassified_Otu03407

## Sheet: Recovered_Sheet1
Habitat specialist OTUs associated with Soil Health Treatments (SHT) withing conventional farming. Red color indicate the SHT which an OTU is associated.
OTU_Id	Anaerobic_soil_disinfestation	Caliente	Chitin	Combination	Compost	Control	Grass.clover	Marigold	PhysicalControl	Order	Family	Genus	OTU Id on Fig. 4
Otu00016	0.00679299	0.0089198	0.00639877	0.00699138	0.0122574	0.00713851	0.0050022	0.00533414	0.0083252	unclassified	unclassified	unclassified	unclassified_Otu00016
Otu00024	0.00531016	0.00350772	0.00487134	0.00406603	0.0078042	0.00349228	0.00437451	0.00553328	0.00575059	Bacillales	unclassified	unclassified	unclassified_Otu00024
Otu00043	0.00924623	0.000703116	0.000548585	0.000795578	0.00100525	0.00163412	0.00054577	0.00210098	0.000635463	Bacillales	unclassified	unclassified	unclassified_Otu00043
Otu00060	0.00178533	0.0029035	0.00235768	0.00238597	0.00434915	0.00154314	0.00253627	0.00320519	0.00233327	unclassified	unclassified	unclassified	unclassified_Otu00060
Otu00113	0.00160097	0.0022149	0.0017566	0.000711711	0.00126828	0.00170819	0.00170202	0.00158619	0.00138006	Sphingobacteriales	Chitinophagaceae	unclassified	unclassified_Otu00113
Otu00151	0.000914778	0.00220546	0.00102201	0.000791594	0.00113269	0.00142193	0.00139315	0.000945438	0.00119861	Sphingobacteriales	Chitinophagaceae	Ferruginibacter	Ferruginibacter_Otu00151
Otu00193	0.00100391	0.000977633	0.000982652	0.000872927	0.00148445	0.000498786	0.000727077	0.000591573	0.000706551	Acidobacteria_Gp3_order_incertae_sedis	Acidobacteria_Gp3_family_incertae_sedis	Gp3	Gp3_Otu00193
Otu00226	0.000284541	0.00229646	0.00250942	0.00424974	0.00058384	0.0018089	0.000650707	0.000170459	0.000699577	Acidobacteria_Gp4_order_incertae_sedis	Acidobacteria_Gp4_family_incertae_sedis	Gp4	Gp4_Otu00226
Otu00235	0.00056575	0.000913889	0.000623744	0.00101463	0.00141026	0.000647847	0.000962511	0.000985985	0.00100898	unclassified	unclassified	unclassified	unclassified_Otu00235
Otu00269	0.000858007	0.000423521	0.000445187	0.000376641	0.00131606	0.000457086	0.000215668	0.000737489	0.000816741	Rhodospirillales	unclassified	unclassified	unclassified_Otu00269
Otu00298	0.000167549	0.000945761	0.0011551	0.00151055	0.000679461	0.000606147	0.000164858	0.000431902	0.000708101	Acidobacteria_Gp17_order_incertae_sedis	Acidobacteria_Gp17_family_incertae_sedis	Gp17	Gp17_Otu00298
Otu00345	0.000499764	0.000253509	0.000315655	0.000292773	0.000975126	0.000312332	0.000380526	0.000211546	0.000585581	Bacillales	Paenibacillaceae_1	unclassified	unclassified_Otu00345
Otu00359	0.000326	0.000341576	7.52e-05	0.000277239	0.00089722	0.000721216	0.000130497	0.000337862	0.000529958	Burkholderiales	unclassified	unclassified	unclassified_Otu00359
Otu00392	9.53e-05	0.000258079	0.000268733	0.000161217	0.000854248	0.000287524	0.000676653	0.000471371	0.000297564	Actinomycetales	unclassified	unclassified	unclassified_Otu00392
Otu00425	0.000430445	0.000302701	7.52e-05	7.73e-05	0.00106195	0.000422734	0.000411258	0.000682017	0.00044809	unclassified	unclassified	unclassified	unclassified_Otu00425
Otu00434	0.000379889	0.000676148	0.000204692	0.000412056	0.000194524	0.00023303	0.000436122	0.000126855	0.000153133	Sphingobacteriales	Chitinophagaceae	unclassified	unclassified_Otu00434
Otu00525	9.53e-05	0.000244408	0.000204692	0.000135179	7.28e-05	7.77e-05	0.000160844	8.94e-05	0.000403069	Sphingobacteriales	Chitinophagaceae	unclassified	unclassified_Otu00525
Otu00532	0.000387604	0.000277497	0	9.65e-05	0.000455471	0.000242572	0.000125014	0.000170999	0.000147743	unclassified	unclassified	unclassified	unclassified_Otu00532
Otu00597	4e-05	0.000602969	0.000201024	0.000441715	0.000186486	2.64e-05	0.000119531	0.000335344	0.000237079	unclassified	unclassified	unclassified	unclassified_Otu00597
Otu00601	0.000727534	0.000277497	0.000197241	0.000138439	0.0007308	0.000641914	0.000170341	0.000170999	0.000242469	Sphingomonadales	Sphingomonadaceae	unclassified	unclassified_Otu00601
Otu00610	7.99e-05	0.000187332	0	0.000122542	0.00034263	0.000155353	0.000240531	4.11e-05	0.000147743	Sphingobacteriales	Chitinophagaceae	unclassified	unclassified_Otu00610
Otu00617	0	0.000121155	0.000702572	0.000138439	0.000158712	0.000488186	0.00122567	0.000340919	0.000100116	unclassified	unclassified	unclassified	unclassified_Otu00617
Otu00624	0.000350528	0.000285381	0.000422835	0.000119282	0.00071128	0.000128919	0.000537356	0.000252632	0.00031634	Bacillales	Bacillaceae_1	Bacillus	Bacillus_Otu00624
Otu00725	0	0	8.26e-05	0.000138439	0.000250671	0	8.52e-05	0.000167402	0.000100116	Xanthomonadales	Sinobacteraceae	Steroidobacter	Steroidobacter_Otu00725
Otu00739	0.000332215	0.000276615	0.000122082	0.000260981	0.000150675	0.000610814	0.000110034	0.000167402	0.000213618	Acidobacteria_Gp6_order_incertae_sedis	Acidobacteria_Gp6_family_incertae_sedis	Gp6	Gp6_Otu00739
Otu00762	4e-05	7.2e-05	0.00068022	0.000628245	0	0	7.97e-05	8.52e-05	0	Bacillales	Bacillaceae_2	unclassified	unclassified_Otu00762
Otu00786	4e-05	0.000154244	0.000118413	8.39e-05	0.000345199	2.64e-05	9.07e-05	0.000167942	9.47e-05	unclassified	unclassified	unclassified	unclassified_Otu00786
Otu00787	0.000175264	0.000121155	3.95e-05	9.98e-05	0.00027243	0	0.000125014	0.000129912	0.000215696	Sphingobacteriales	Chitinophagaceae	unclassified	unclassified_Otu00787
Otu00880	4.77e-05	0.000243527	7.52e-05	0.000231321	8.59e-05	0.000180162	0	0.000844744	3.42e-05	Sphingobacteriales	Chitinophagaceae	unclassified	unclassified_Otu00880
Otu01055	4e-05	3.31e-05	0.000319323	3.87e-05	0.000102565	0	0.000380912	0	0	Caulobacterales	Caulobacteraceae	Brevundimonas	Brevundimonas_Otu01055
Otu01069	0.000175264	0.000292384	3.95e-05	3.87e-05	6.47e-05	2.64e-05	7.02e-05	0.000167402	7.39e-05	unclassified	unclassified	unclassified	unclassified_Otu01069
Otu01121	0	0.000114152	0.00018979	0.000276877	0.000377564	7.77e-05	7.02e-05	8.58e-05	0.000128967	Acidobacteria_Gp17_order_incertae_sedis	Acidobacteria_Gp17_family_incertae_sedis	Gp17	Gp17_Otu01121
Otu01122	0.000143021	0.00043174	7.52e-05	0.000222306	0	0.000256213	0.000115517	8.22e-05	9.47e-05	Sphingobacteriales	unclassified	unclassified	unclassified_Otu01122
Otu01272	0	0.000236524	0	0	4.3e-05	2.64e-05	7.02e-05	8.52e-05	9.47e-05	unclassified	unclassified	unclassified	unclassified_Otu01272
Otu01302	0	0	0	0	0	0.000240947	7.97e-05	0	0	unclassified	unclassified	unclassified	unclassified_Otu01302
Otu01325	7.99e-05	0.000325472	0.000276184	4.19e-05	0	0	8.52e-05	0.000126855	3.96e-05	Sphingobacteriales	Chitinophagaceae	unclassified	unclassified_Otu01325
Otu01600	0	6.62e-05	0.000122082	0	0.000180472	2.64e-05	0	0	3.42e-05	Myxococcales	Polyangiaceae	unclassified	unclassified_Otu01600
Otu01682	0.000719818	5.71e-05	3.95e-05	8.06e-05	0	0	0	0.000130452	0	Sphingobacteriales	Chitinophagaceae	unclassified	unclassified_Otu01682
Otu01770	0.000244583	7.32e-05	3.95e-05	9.65e-05	0	0.000502037	0	0.000123259	0	Flavobacteriales	Flavobacteriaceae	unclassified	unclassified_Otu01770
Otu01794	0	9.02e-05	0	0	0.000167296	0.000136836	0	0	0	unclassified	unclassified	unclassified	unclassified_Otu01794
Otu01911	0	0.000146359	0	0	0	0.000307456	0.000721594	0.000170459	7.39e-05	unclassified	unclassified	unclassified	unclassified_Otu01911
Otu02045	9.53e-05	0	0	0	0	0	0	0.000170999	3.96e-05	Myxococcales	unclassified	unclassified	unclassified_Otu02045
Otu02126	4e-05	3.31e-05	0	0	0.00013493	0	7.02e-05	0	3.42e-05	Acidimicrobiales	unclassified	unclassified	unclassified_Otu02126
Otu02333	0	2.4e-05	0.000150319	0	0.000310264	0.000188079	0	0	0	unclassified	unclassified	unclassified	unclassified_Otu02333
Otu02345	0	0	0	0	0	0	0.000401375	8.22e-05	6.05e-05	Sphingobacteriales	Chitinophagaceae	unclassified	unclassified_Otu02345
Otu02679	0	9.72e-05	0	0	0	0.000419484	0	0	0	Burkholderiales	Alcaligenaceae	unclassified	unclassified_Otu02679
Otu02734	0	0.000219539	0	0	0	0	0.00013598	0	0.000202838	Actinomycetales	Micromonosporaceae	unclassified	unclassified_Otu02734
Otu02922	0	0	0	0.000234943	0.000102565	0	0	0	0	unclassified	unclassified	unclassified	unclassified_Otu02922
Otu03236	0	0	0.000197241	0	0	0	0	0	0	Actinomycetales	Intrasporangiaceae	unclassified	unclassified_Otu03236
Otu03241	0	0	0	0	0	5.12e-05	0.000246014	0.000170459	0	Burkholderiales	Alcaligenaceae	unclassified	unclassified_Otu03241
Otu03281	0	2.4e-05	0	0	2.98e-05	0	0	0	0.000134356	Acidobacteria_Gp3_order_incertae_sedis	Acidobacteria_Gp3_family_incertae_sedis	Gp3	Gp3_Otu03281
Otu03494	0.000244583	0	7.52e-05	0	2.98e-05	5.12e-05	4.53e-05	0.000300911	0	Bacillales	unclassified	unclassified	unclassified_Otu03494
